# Supplementary material for: CNVs are associated with genomic architecture in a songbird
Source: BMC Genomics. 2018 Mar 13;19:195. doi: 10.1186/s12864-018-4577-1 (PMC6389189; doi:10.1186/s12864-018-4577-1)
Supplement: Supplementary file 1 — CNV regions (CNVRs) in the great tit (Parus major) genome. (CSV 333 kb) [file 12864_2018_4577_MOESM1_ESM.csv]

chr	start	end	length	id	freq	type
1	98130770	98226089	95320	CNVR_964	623	gain
2	257719	1175732	918014	CNVR_2835	473	both
4	66811826	68027507	1215682	CNVR_6448	439	both
1A	265233	838893	573661	CNVR_2280	401	both
23	4940818	6358735	1417918	CNVR_4532	397	both
8	4094459	4203610	109152	CNVR_7634	390	both
21	573276	1235673	662398	CNVR_4440	354	both
1A	64833700	67669220	2835521	CNVR_2802	330	both
27	470793	799740	328948	CNVR_4629	281	both
10	1530674	1949990	419317	CNVR_1184	276	both
10	18728647	19191329	462683	CNVR_1327	274	both
8	30463187	31053136	589950	CNVR_7815	270	both
7	36258236	36820806	562571	CNVR_7582	266	both
26	4274110	4818175	544066	CNVR_4619	241	both
4A	6449777	6485144	35368	CNVR_6526	216	both
6	33127713	33933522	805810	CNVR_7319	211	both
18	848974	1593915	744942	CNVR_2117	197	both
3	11773649	11804409	30761	CNVR_4784	188	both
4	3893280	4459189	565910	CNVR_5794	174	both
1	100724133	100766517	42385	CNVR_1001	165	both
21	5839627	6551866	712240	CNVR_4480	164	both
11	18806116	18852147	46032	CNVR_1465	150	gain
21	4056	227426	223371	CNVR_4438	144	both
5	61311203	61870854	559652	CNVR_7102	143	both
21	3299806	3346073	46268	CNVR_4463	142	both
15	12772793	13412024	639232	CNVR_2035	140	both
27	2294439	2343732	49294	CNVR_4646	138	both
22	549148	849861	300714	CNVR_4490	132	both
22	203860	398230	194371	CNVR_4488	131	gain
1	1423805	1821403	397599	CNVR_9	124	both
1	197538	894297	696760	CNVR_3	122	both
3	74673030	76122744	1449715	CNVR_5383	120	both
2	2415173	3028718	613546	CNVR_2848	119	both
5	60617669	61269891	652223	CNVR_7101	119	both
1	100639908	100715880	75973	CNVR_1000	118	both
13	15419429	15514444	95016	CNVR_1802	117	both
25LG2	25503	358806	333304	CNVR_4592	116	both
26	3667805	4013373	345569	CNVR_4616	112	both
2	149911029	150006008	94980	CNVR_4308	111	both
23	1908803	2585185	676383	CNVR_4522	109	both
7	8508502	8885322	376821	CNVR_7404	108	both
1	55891656	56974176	1082521	CNVR_568	104	both
4	19027576	19043840	16265	CNVR_5922	100	both
1A	61354356	63445183	2090828	CNVR_2800	98	both
5	59371402	59865769	494368	CNVR_7092	97	both
5	82920	347333	264414	CNVR_6607	93	both
1	11575931	12258254	682324	CNVR_125	90	both
4A	18727304	18880425	153122	CNVR_6599	87	both
3	33447210	33492671	45462	CNVR_4933	86	gain
3	510836	666918	156083	CNVR_4687	85	both
14	13696444	13787066	90623	CNVR_1916	83	gain
2	148796190	149166507	370318	CNVR_4298	82	both
7	35645785	35853816	208032	CNVR_7579	81	both
11	19862494	20311674	449181	CNVR_1472	79	both
2	144687083	145289277	602195	CNVR_4254	79	both
12	1053333	1109418	56086	CNVR_1480	77	gain
9	23423307	23613262	189956	CNVR_7993	77	gain
4A	19444091	19693026	248936	CNVR_6603	76	both
9	23311086	23405023	93938	CNVR_7992	76	gain
22	2849493	3160206	310714	CNVR_4503	75	both
2	147781100	147863662	82563	CNVR_4286	74	both
21	2315539	2400838	85300	CNVR_4452	73	both
28	4166383	4492398	326016	CNVR_4682	73	both
9	16955015	16991487	36473	CNVR_7933	73	gain
14	14604432	14810379	205948	CNVR_1925	70	gain
1	13738211	13828303	90093	CNVR_132	69	both
18	9377074	9631508	254435	CNVR_2186	69	both
2	1341894	1468573	126680	CNVR_2836	67	both
2	83910861	84294210	383350	CNVR_3625	67	both
3	58257214	58301659	44446	CNVR_5190	67	both
2	1475473	1643464	167992	CNVR_2837	64	both
1	42754544	42926728	172185	CNVR_402	63	both
24	3296790	3578307	281518	CNVR_4555	62	both
17	8803991	8945886	141896	CNVR_2099	60	both
26	4846376	5369270	522895	CNVR_4620	60	both
2	70492480	71550602	1058123	CNVR_3522	59	both
28	3337622	3696589	358968	CNVR_4677	59	both
2	49665707	49802252	136546	CNVR_3312	58	gain
27	3565832	4210675	644844	CNVR_4658	58	both
4	10864940	10947934	82995	CNVR_5836	58	both
4	35163160	36045429	882270	CNVR_6123	58	both
1	1135555	1363533	227979	CNVR_7	57	both
1	6137222	6205631	68410	CNVR_63	56	both
7	3720356	4531147	810792	CNVR_7355	55	both
1	41553987	41659242	105256	CNVR_389	54	gain
1A	41633051	41802797	169747	CNVR_2667	54	both
1	98811414	98910268	98855	CNVR_971	53	gain
1	99217750	99353174	135425	CNVR_980	51	gain
1	44426518	44485158	58641	CNVR_426	50	both
28	401329	466576	65248	CNVR_4660	50	both
2	1798736	2114782	316047	CNVR_2839	49	both
9	23909813	24051495	141683	CNVR_7998	49	gain
1	2572293	2885992	313700	CNVR_19	48	gain
9	22080664	22406332	325669	CNVR_7986	48	both
1	3363334	3433091	69758	CNVR_26	47	both
3	96099851	96169423	69573	CNVR_5597	47	gain
1	101354226	101361247	7022	CNVR_1013	44	both
1A	39973016	40163265	190250	CNVR_2647	44	both
2	147363175	147741935	378761	CNVR_4284	44	both
5	9246097	9692868	446772	CNVR_6717	44	both
1A	1180886	1812350	631465	CNVR_2282	43	both
3	83615638	83727677	112040	CNVR_5462	43	both
5	2283242	2465377	182136	CNVR_6643	43	gain
6	2635836	3586876	951041	CNVR_7134	43	both
1	3642715	3815164	172450	CNVR_29	42	both
14	14191849	14335912	144064	CNVR_1921	42	both
2	96760544	96838304	77761	CNVR_3744	41	gain
17	7633729	7708888	75160	CNVR_2088	40	gain
18	4207170	4269374	62205	CNVR_2136	40	both
13	15545414	15969974	424561	CNVR_1803	39	both
19	4196903	4437322	240420	CNVR_2241	39	both
25LG1	965069	1089074	124006	CNVR_4591	39	gain
4A	2267554	2343281	75728	CNVR_6471	39	both
1	20588583	21293326	704744	CNVR_193	38	both
1	56988159	57866572	878414	CNVR_569	38	both
2	68165752	68187980	22229	CNVR_3501	38	both
24	5720307	5876632	156326	CNVR_4578	38	both
4A	4725472	4828344	102873	CNVR_6508	38	gain
5	5853	44373	38521	CNVR_6606	38	gain
1	3836705	3907449	70745	CNVR_30	37	gain
1	44609907	44797912	188006	CNVR_429	37	both
1	99982339	100087903	105565	CNVR_992	37	gain
17	8981704	9058219	76516	CNVR_2100	37	both
1A	9985	52464	42480	CNVR_2276	37	gain
15	1151909	1393412	241504	CNVR_1943	36	both
2	123698282	123743000	44719	CNVR_4039	36	gain
1	46245199	46306304	61106	CNVR_453	35	both
1A	39472447	39502056	29610	CNVR_2640	35	gain
3	58097354	58098489	1136	CNVR_5188	35	loss
1	42562608	42727343	164736	CNVR_401	34	both
1	67155381	67255699	100319	CNVR_654	34	both
5	3209962	3411099	201138	CNVR_6660	34	gain
13	16448190	16480016	31827	CNVR_1810	33	gain
18	10238057	10444430	206374	CNVR_2193	33	gain
2	96676944	96738153	61210	CNVR_3742	33	both
4	34862640	34921310	58671	CNVR_6117	33	gain
5	1668347	1788839	120493	CNVR_6631	33	gain
9	22974964	23294482	319519	CNVR_7991	33	both
LGE22	196388	363415	167028	CNVR_8006	33	both
10	8841557	8888667	47111	CNVR_1247	32	both
12	18163780	18276106	112327	CNVR_1631	32	both
26	5559942	5762000	202059	CNVR_4623	32	both
3	111365581	111486547	120967	CNVR_5747	32	both
4	38653918	38814770	160853	CNVR_6149	32	both
8	27827901	27883510	55610	CNVR_7794	32	both
1	22317137	22403923	86787	CNVR_208	31	gain
18	8270725	8371136	100412	CNVR_2176	31	both
3	109595279	109867243	271965	CNVR_5730	31	gain
6	14815369	14830821	15453	CNVR_7178	31	loss
8	3541	119036	115496	CNVR_7587	31	gain
10	19250275	19449246	198972	CNVR_1329	30	gain
17	2818391	3214811	396421	CNVR_2054	30	both
3	96573460	96644192	70733	CNVR_5600	30	gain
3	106693727	106844351	150625	CNVR_5700	30	both
4	54630540	54732035	101496	CNVR_6317	30	gain
4	65630351	65730745	100395	CNVR_6436	30	both
9	22676576	22810409	133834	CNVR_7989	30	both
1	2059094	2107107	48014	CNVR_12	29	gain
1	76325735	76460861	135127	CNVR_750	29	both
2	123646223	123689111	42889	CNVR_4038	29	gain
22	898374	1019032	120659	CNVR_4491	29	both
4A	2170676	2247914	77239	CNVR_6470	29	gain
4A	18918196	19108596	190401	CNVR_6600	29	gain
5	9726730	9881753	155024	CNVR_6719	29	gain
1	101384166	101720093	335928	CNVR_1014	28	both
3	86284985	86376170	91186	CNVR_5489	28	both
3	111502081	111555746	53666	CNVR_5748	28	gain
4	32711594	32717793	6200	CNVR_6078	28	both
7	35933442	36073200	139759	CNVR_7580	28	both
8	4967227	5086462	119236	CNVR_7648	28	both
1	1893726	2031864	138139	CNVR_11	27	both
1	36600911	36671312	70402	CNVR_350	27	both
1	43267312	43448940	181629	CNVR_410	27	both
11	19095804	19475304	379501	CNVR_1466	27	both
17	8297531	8370427	72897	CNVR_2095	27	gain
1A	26342468	26346033	3566	CNVR_2512	27	loss
2	52125344	52141277	15934	CNVR_3345	27	both
3	10499266	10621005	121740	CNVR_4773	27	gain
3	91397016	91432531	35516	CNVR_5552	27	gain
3	109182383	109377394	195012	CNVR_5725	27	both
4	33839398	33884000	44603	CNVR_6096	27	both
4	34703658	34791231	87574	CNVR_6114	27	gain
4	63370057	63472581	102525	CNVR_6399	27	gain
5	504751	608880	104130	CNVR_6612	27	gain
1	46335065	46424164	89100	CNVR_455	26	both
1	53980591	54043588	62998	CNVR_540	26	gain
1	101797241	101967011	169771	CNVR_1016	26	both
1	105783301	105856551	73251	CNVR_1083	26	gain
12	19466534	19653031	186498	CNVR_1638	26	gain
17	3287492	3371868	84377	CNVR_2055	26	both
2	101407559	101578098	170540	CNVR_3789	26	both
3	7169975	7790535	620561	CNVR_4743	26	gain
3	85671246	85758748	87503	CNVR_5479	26	gain
4	991219	1117102	125884	CNVR_5753	26	both
4A	3531190	3629199	98010	CNVR_6495	26	both
9	18097167	18353916	256750	CNVR_7942	26	both
9	22517253	22614717	97465	CNVR_7987	26	both
1	9240322	9654080	413759	CNVR_97	25	both
1	52128639	52224887	96249	CNVR_519	25	gain
19	4526457	4549861	23405	CNVR_2244	25	gain
1A	2517834	2561881	44048	CNVR_2292	25	both
2	3698279	3816169	117891	CNVR_2855	25	gain
20	9614995	9656460	41466	CNVR_4395	25	both
3	109947854	110251961	304108	CNVR_5733	25	both
4	34309056	34362821	53766	CNVR_6106	25	gain
5	60369942	60437882	67941	CNVR_7099	25	gain
9	23668851	23740105	71255	CNVR_7995	25	gain
18	2682798	2793020	110223	CNVR_2128	24	gain
2	123458312	123512330	54019	CNVR_4034	24	gain
28	1197821	1349497	151677	CNVR_4663	24	gain
3	696065	848621	152557	CNVR_4688	24	gain
3	108785914	108991263	205350	CNVR_5722	24	both
1	10093735	10190134	96400	CNVR_104	23	both
1	53152743	53260487	107745	CNVR_527	23	both
1	53671458	53732893	61436	CNVR_534	23	gain
1	107530633	107682068	151436	CNVR_1112	23	both
12	803382	1015734	212353	CNVR_1478	23	both
12	18283535	18577851	294317	CNVR_1632	23	both
1A	22108630	22149416	40787	CNVR_2468	23	both
1A	34863980	35014672	150693	CNVR_2590	23	gain
1A	45664511	45737839	73329	CNVR_2695	23	both
2	68216646	68330785	114140	CNVR_3502	23	both
2	71920637	72025072	104436	CNVR_3530	23	both
2	82306120	82499630	193511	CNVR_3611	23	gain
2	88940063	89044568	104506	CNVR_3661	23	both
2	91289260	91420070	130811	CNVR_3681	23	both
2	97592651	97658963	66313	CNVR_3755	23	both
2	108484028	108546030	62003	CNVR_3858	23	gain
2	148364368	148456653	92286	CNVR_4293	23	gain
23	1514379	1759241	244863	CNVR_4518	23	gain
3	92187833	92276012	88180	CNVR_5564	23	both
4	22813192	22877574	64383	CNVR_5960	23	both
4	39989913	40064535	74623	CNVR_6162	23	gain
4A	1337009	1450794	113786	CNVR_6457	23	gain
5	43749200	43929708	180509	CNVR_6970	23	both
5	57540467	57749057	208591	CNVR_7076	23	both
1	34903563	34971267	67705	CNVR_325	22	gain
1	75967667	76071089	103423	CNVR_744	22	both
1	96882934	96938049	55116	CNVR_949	22	gain
1	99376192	99424505	48314	CNVR_981	22	both
1	113390858	113672003	281146	CNVR_1177	22	both
2	3183805	3356705	172901	CNVR_2853	22	gain
22	3226562	3524227	297666	CNVR_4504	22	both
23	1144614	1292404	147791	CNVR_4514	22	gain
3	91555852	91660641	104790	CNVR_5555	22	both
4	29320409	29398676	78268	CNVR_6029	22	both
4A	3782747	3890508	107762	CNVR_6499	22	gain
6	2001268	2050233	48966	CNVR_7126	22	both
7	34691007	34794278	103272	CNVR_7570	22	both
9	1012472	1115532	103061	CNVR_7827	22	both
1	53401976	53515625	113650	CNVR_530	21	both
1	83228348	83354523	126176	CNVR_831	21	gain
1	103852298	103962075	109778	CNVR_1050	21	both
13	11746743	11788560	41818	CNVR_1752	21	both
1A	38218644	38238898	20255	CNVR_2620	21	both
2	23353485	23417683	64199	CNVR_3034	21	both
20	13146112	13233411	87300	CNVR_4424	21	gain
22	1904869	2241833	336965	CNVR_4498	21	both
28	1911251	2079324	168074	CNVR_4668	21	both
3	71143942	71204316	60375	CNVR_5339	21	both
3	108595860	108678916	83057	CNVR_5719	21	gain
6	31875302	31953928	78627	CNVR_7303	21	gain
8	2003487	2124090	120604	CNVR_7612	21	both
1	17103511	17174459	70949	CNVR_158	20	both
1	43113011	43186163	73153	CNVR_406	20	both
1	44085550	44167908	82359	CNVR_421	20	both
1	45636866	45716082	79217	CNVR_443	20	both
13	4050587	4118479	67893	CNVR_1672	20	both
13	10713041	10747093	34053	CNVR_1730	20	both
1A	44676828	44718822	41995	CNVR_2686	20	gain
2	26087699	26150603	62905	CNVR_3061	20	gain
2	26374513	26385923	11411	CNVR_3066	20	loss
2	97138431	97263497	125067	CNVR_3751	20	gain
2	120891707	120930360	38654	CNVR_4002	20	both
20	1879030	1913284	34255	CNVR_4319	20	gain
3	62259952	62352458	92507	CNVR_5239	20	both
4A	1598996	1666893	67898	CNVR_6462	20	gain
4A	19805823	19933948	128126	CNVR_6605	20	both
5	34060240	34171605	111366	CNVR_6898	20	both
5	60221449	60331304	109856	CNVR_7098	20	both
5	60445317	60600086	154770	CNVR_7100	20	both
1	2328183	2373678	45496	CNVR_16	19	both
1	11106338	11180162	73825	CNVR_119	19	gain
1	22146103	22309507	163405	CNVR_207	19	both
1	107010338	107041411	31074	CNVR_1103	19	both
11	3609993	3652455	42463	CNVR_1369	19	gain
14	13180336	13284768	104433	CNVR_1913	19	gain
15	1761039	1801909	40871	CNVR_1947	19	both
17	580196	607922	27727	CNVR_2040	19	gain
18	1883973	1973213	89241	CNVR_2122	19	gain
1A	16400022	16512278	112257	CNVR_2406	19	gain
1A	68474404	68521576	47173	CNVR_2814	19	gain
2	10897717	10949485	51769	CNVR_2937	19	both
2	106229723	106246334	16612	CNVR_3831	19	gain
2	107247691	107265135	17445	CNVR_3846	19	gain
4	39393885	39461240	67356	CNVR_6158	19	gain
4A	9216920	9347393	130474	CNVR_6547	19	gain
5	366515	441685	75171	CNVR_6609	19	gain
7	5303857	5450647	146791	CNVR_7363	19	both
8	18559656	18650483	90828	CNVR_7718	19	gain
1	53855144	53907206	52063	CNVR_537	18	gain
1	65382549	65510002	127454	CNVR_635	18	gain
1	107058260	107144127	85868	CNVR_1104	18	gain
1	107699988	107768236	68249	CNVR_1113	18	gain
1	110570858	110611832	40975	CNVR_1147	18	gain
1A	2875287	2939061	63775	CNVR_2296	18	both
1A	47770164	47798121	27958	CNVR_2707	18	loss
1A	51019400	51113766	94367	CNVR_2728	18	both
2	50184496	50268529	84034	CNVR_3320	18	gain
2	69489672	69819610	329939	CNVR_3513	18	gain
2	94521973	94595628	73656	CNVR_3709	18	gain
2	110159603	110562210	402608	CNVR_3876	18	gain
2	113275911	113354062	78152	CNVR_3915	18	both
26	4033354	4159318	125965	CNVR_4617	18	gain
27	2182192	2224340	42149	CNVR_4643	18	both
4	16946078	16974352	28275	CNVR_5895	18	gain
4	44578742	44603333	24592	CNVR_6203	18	gain
4	65750500	65773127	22628	CNVR_6437	18	gain
5	34314636	34363561	48926	CNVR_6900	18	both
8	29586262	29754054	167793	CNVR_7806	18	both
1	12320006	12382444	62439	CNVR_127	17	gain
1	27733927	27819675	85749	CNVR_260	17	both
1	88246576	88292468	45893	CNVR_865	17	both
1	94566745	94592670	25926	CNVR_923	17	both
11	1583367	1696674	113308	CNVR_1340	17	both
11	11871316	11986322	115007	CNVR_1429	17	both
18	7949793	8114271	164479	CNVR_2172	17	gain
1A	30941601	30998252	56652	CNVR_2563	17	gain
1A	55375882	55449449	73568	CNVR_2767	17	gain
2	41774505	41835663	61159	CNVR_3221	17	gain
2	113436922	113518443	81522	CNVR_3917	17	both
2	121848022	121882792	34771	CNVR_4012	17	gain
2	134639455	134697790	58336	CNVR_4153	17	gain
23	4653246	4788058	134813	CNVR_4530	17	gain
25LG1	366390	617103	250714	CNVR_4588	17	gain
26	5873051	6073765	200715	CNVR_4625	17	gain
3	45267948	45329432	61485	CNVR_5050	17	gain
3	71957331	72027948	70618	CNVR_5357	17	gain
4	20692523	20736441	43919	CNVR_5942	17	both
4	34419776	34484821	65046	CNVR_6108	17	gain
4A	16669108	16863393	194286	CNVR_6578	17	both
5	9119554	9224812	105259	CNVR_6715	17	gain
8	1839119	1882398	43280	CNVR_7609	17	gain
8	7451942	7750377	298436	CNVR_7658	17	gain
9	2074866	2534228	459363	CNVR_7838	17	both
1	46427016	46510094	83079	CNVR_456	16	gain
1	74917086	74992405	75320	CNVR_727	16	gain
1	100501581	100562412	60832	CNVR_998	16	both
12	2421762	2501337	79576	CNVR_1496	16	both
12	7183784	7219844	36061	CNVR_1535	16	gain
12	12108746	12143241	34496	CNVR_1575	16	gain
12	19349366	19424051	74686	CNVR_1637	16	gain
13	16017042	16133938	116897	CNVR_1804	16	gain
1A	8664308	8688970	24663	CNVR_2357	16	both
1A	37657567	37712374	54808	CNVR_2616	16	both
2	26465869	26554579	88711	CNVR_3067	16	both
2	36728374	36794140	65767	CNVR_3179	16	gain
2	38834291	38908378	74088	CNVR_3201	16	gain
2	99934012	100032593	98582	CNVR_3773	16	gain
2	117706096	117710616	4521	CNVR_3966	16	loss
20	2080095	2208834	128740	CNVR_4321	16	gain
20	6747981	6890802	142822	CNVR_4374	16	gain
23	296125	502512	206388	CNVR_4510	16	gain
3	62994942	63086942	92001	CNVR_5247	16	both
3	109006059	109095695	89637	CNVR_5723	16	gain
4	2719949	2817734	97786	CNVR_5774	16	gain
4	22740920	22793514	52595	CNVR_5959	16	gain
4	65074657	65164264	89608	CNVR_6427	16	both
4A	6238184	6291033	52850	CNVR_6524	16	both
5	43124237	43193908	69672	CNVR_6958	16	both
1	16583477	16649002	65526	CNVR_152	15	both
1	25468305	25516563	48259	CNVR_241	15	both
1	26970362	27031649	61288	CNVR_252	15	both
1	31497571	31569231	71661	CNVR_293	15	gain
1	35860502	36017502	157001	CNVR_339	15	gain
1	76236411	76272068	35658	CNVR_748	15	gain
1	85841606	85890536	48931	CNVR_851	15	gain
1	98700763	98745646	44884	CNVR_969	15	gain
1	99854841	99968275	113435	CNVR_991	15	gain
1	103796465	103842591	46127	CNVR_1049	15	gain
1	106423341	106599552	176212	CNVR_1097	15	both
10	11112051	11142850	30800	CNVR_1263	15	both
10	17365213	17386742	21530	CNVR_1319	15	both
13	14384087	14432961	48875	CNVR_1793	15	gain
18	1611688	1676818	65131	CNVR_2118	15	gain
1A	15428970	15487820	58851	CNVR_2394	15	both
2	13120234	13156072	35839	CNVR_2965	15	gain
2	30934619	30982304	47686	CNVR_3128	15	gain
2	114946250	115053490	107241	CNVR_3932	15	gain
2	121603773	121770536	166764	CNVR_4010	15	both
2	148128658	148231547	102890	CNVR_4290	15	both
21	1551195	1805583	254389	CNVR_4446	15	both
24	2851755	2892893	41139	CNVR_4549	15	gain
24	3017977	3081166	63190	CNVR_4551	15	gain
24	3168683	3213865	45183	CNVR_4553	15	gain
26	3358739	3622646	263908	CNVR_4614	15	gain
3	39754767	39834490	79724	CNVR_4990	15	gain
3	44346920	44489098	142179	CNVR_5039	15	gain
3	57199141	57222205	23065	CNVR_5180	15	gain
3	57368717	57431576	62860	CNVR_5183	15	gain
3	81838844	81887456	48613	CNVR_5441	15	both
3	87154517	87204423	49907	CNVR_5502	15	both
3	110669031	110734228	65198	CNVR_5739	15	gain
4	593673	640191	46519	CNVR_5751	15	both
4	19139428	19207627	68200	CNVR_5923	15	gain
4	28514329	28685092	170764	CNVR_6017	15	gain
4	44651842	44690265	38424	CNVR_6204	15	gain
4	48488996	48551251	62256	CNVR_6252	15	gain
4	49097405	49163731	66327	CNVR_6263	15	gain
4	65517489	65595330	77842	CNVR_6434	15	both
4A	2558507	2635481	76975	CNVR_6476	15	gain
4A	2998630	3027247	28618	CNVR_6484	15	both
5	33527256	33615514	88259	CNVR_6891	15	gain
5	42755299	42792839	37541	CNVR_6952	15	both
5	54336927	54393560	56634	CNVR_7039	15	both
5	55932731	55967808	35078	CNVR_7054	15	both
5	59091661	59206648	114988	CNVR_7090	15	both
5	60064861	60119751	54891	CNVR_7096	15	gain
6	24657702	24712607	54906	CNVR_7225	15	gain
7	36098471	36167353	68883	CNVR_7581	15	gain
8	28920100	29079934	159835	CNVR_7800	15	both
8	29948195	30041945	93751	CNVR_7810	15	gain
9	22841016	22906282	65267	CNVR_7990	15	gain
1	2926929	3029764	102836	CNVR_21	14	gain
1	6278718	6299086	20369	CNVR_65	14	gain
1	11364476	11523550	159075	CNVR_123	14	both
1	51988139	52003827	15689	CNVR_516	14	loss
1	53542293	53581078	38786	CNVR_532	14	gain
1	82863405	82942311	78907	CNVR_825	14	both
1	102837350	102851747	14398	CNVR_1030	14	gain
1	106781237	106851791	70555	CNVR_1100	14	gain
11	11239605	11346068	106464	CNVR_1422	14	both
14	15287112	15348987	61876	CNVR_1930	14	gain
17	9653916	9793072	139157	CNVR_2108	14	gain
18	2089245	2190046	100802	CNVR_2123	14	gain
19	1459756	1513870	54115	CNVR_2217	14	gain
1A	18235818	18270729	34912	CNVR_2428	14	gain
1A	24854342	24910728	56387	CNVR_2494	14	both
1A	30088081	30144051	55971	CNVR_2554	14	gain
2	1694497	1736715	42219	CNVR_2838	14	gain
2	3364041	3695559	331519	CNVR_2854	14	gain
2	46829526	46923460	93935	CNVR_3274	14	gain
2	95696785	95723764	26980	CNVR_3726	14	gain
2	122591412	122677670	86259	CNVR_4023	14	gain
2	135088919	135208039	119121	CNVR_4162	14	gain
2	147931935	148034738	102804	CNVR_4288	14	both
2	149520248	149558942	38695	CNVR_4303	14	gain
27	1343531	1417099	73569	CNVR_4633	14	both
27	2424954	2490915	65962	CNVR_4648	14	both
28	2754580	2891682	137103	CNVR_4673	14	gain
3	42057163	42083738	26576	CNVR_5019	14	gain
3	44992955	45175362	182408	CNVR_5047	14	both
3	49620951	49659914	38964	CNVR_5102	14	both
3	51153138	51236684	83547	CNVR_5118	14	gain
3	55812777	55834872	22096	CNVR_5168	14	both
3	65568647	65623800	55154	CNVR_5278	14	both
3	76144550	76176712	32163	CNVR_5384	14	gain
3	86028969	86083749	54781	CNVR_5485	14	gain
3	94045364	94108146	62783	CNVR_5579	14	gain
3	95524749	95751602	226854	CNVR_5592	14	both
3	110255081	110302684	47604	CNVR_5734	14	gain
3	110736483	110788989	52507	CNVR_5740	14	gain
4	44325001	44418239	93239	CNVR_6200	14	both
4	64232511	64328308	95798	CNVR_6411	14	gain
4	66310589	66348039	37451	CNVR_6444	14	gain
5	3440066	3453690	13625	CNVR_6662	14	gain
5	43337695	43382064	44370	CNVR_6962	14	gain
6	175240	195701	20462	CNVR_7107	14	gain
7	6042274	6075713	33440	CNVR_7373	14	both
7	28789759	28855498	65740	CNVR_7511	14	gain
7	33698843	33776552	77710	CNVR_7563	14	gain
9	11321668	11376965	55298	CNVR_7896	14	gain
1	3452729	3530068	77340	CNVR_27	13	gain
1	36675304	36719075	43772	CNVR_351	13	gain
1	41758046	41806281	48236	CNVR_390	13	gain
1	64012142	64327245	315104	CNVR_618	13	both
1	65603215	65716737	113523	CNVR_636	13	gain
1	82166746	82225326	58581	CNVR_813	13	gain
1	100233883	100465548	231666	CNVR_997	13	both
1	105613680	105665414	51735	CNVR_1082	13	gain
1	107499297	107521477	22181	CNVR_1111	13	both
10	3467833	3532841	65009	CNVR_1198	13	gain
11	3717930	3785456	67527	CNVR_1370	13	gain
12	2563026	2603023	39998	CNVR_1497	13	both
14	14436765	14557717	120953	CNVR_1924	13	gain
19	8588467	8631093	42627	CNVR_2271	13	gain
1A	16373996	16392584	18589	CNVR_2405	13	both
1A	25812755	25848965	36211	CNVR_2505	13	gain
1A	29431887	29460485	28599	CNVR_2544	13	gain
1A	38785499	38819065	33567	CNVR_2630	13	gain
1A	68578018	68584478	6461	CNVR_2815	13	both
2	5882412	5910417	28006	CNVR_2880	13	gain
2	41169787	41189217	19431	CNVR_3218	13	gain
2	94236021	94312215	76195	CNVR_3706	13	gain
2	97282183	97322695	40513	CNVR_3752	13	both
2	123413394	123451756	38363	CNVR_4033	13	gain
2	125102704	125186607	83904	CNVR_4060	13	gain
20	13314082	13462537	148456	CNVR_4426	13	both
3	45643508	45719169	75662	CNVR_5055	13	both
3	79949736	79999040	49305	CNVR_5417	13	gain
3	86487029	86520281	33253	CNVR_5491	13	both
3	95091805	95146793	54989	CNVR_5589	13	both
4	6027907	6110532	82626	CNVR_5811	13	gain
4	16864876	16931619	66744	CNVR_5894	13	gain
4	47592605	47598838	6234	CNVR_6231	13	loss
4	65830878	65915254	84377	CNVR_6439	13	gain
4A	693119	833078	139960	CNVR_6452	13	gain
4A	2062218	2111658	49441	CNVR_6469	13	gain
4A	2787314	2824459	37146	CNVR_6480	13	gain
4A	3060923	3110785	49863	CNVR_6485	13	gain
4A	13808161	13882654	74494	CNVR_6557	13	both
5	1796848	1851300	54453	CNVR_6632	13	gain
5	2581530	2649033	67504	CNVR_6647	13	both
7	1128729	1222576	93848	CNVR_7328	13	both
7	3185682	3575932	390251	CNVR_7353	13	gain
1	21800561	21805609	5049	CNVR_198	12	loss
1	22017374	22045581	28208	CNVR_204	12	both
1	22526925	22581453	54529	CNVR_212	12	both
1	32670941	32680882	9942	CNVR_304	12	gain
1	34056985	34112335	55351	CNVR_318	12	both
1	44028982	44059202	30221	CNVR_419	12	gain
1	55673807	55764904	91098	CNVR_566	12	gain
1	77986513	77999813	13301	CNVR_765	12	gain
1	79672048	79738985	66938	CNVR_783	12	gain
1	82796960	82816106	19147	CNVR_823	12	both
1	98936221	98982476	46256	CNVR_972	12	gain
1	105110746	105169135	58390	CNVR_1071	12	both
11	1746059	1779924	33866	CNVR_1341	12	gain
12	16663958	16718725	54768	CNVR_1617	12	gain
12	17626546	17686962	60417	CNVR_1621	12	gain
14	15357508	15445476	87969	CNVR_1931	12	gain
15	12626272	12712991	86720	CNVR_2033	12	gain
18	10176524	10223761	47238	CNVR_2192	12	gain
1A	1824320	1922830	98511	CNVR_2283	12	gain
1A	8472546	8522436	49891	CNVR_2353	12	gain
1A	10514324	10556699	42376	CNVR_2376	12	gain
1A	16093929	16172064	78136	CNVR_2401	12	both
1A	20030492	20090918	60427	CNVR_2447	12	gain
1A	26224798	26226747	1950	CNVR_2510	12	loss
1A	38977616	38993999	16384	CNVR_2633	12	loss
1A	40584878	40613591	28714	CNVR_2653	12	gain
1A	68935973	69066209	130237	CNVR_2821	12	both
2	64104	152143	88040	CNVR_2834	12	both
2	29906471	29962894	56424	CNVR_3116	12	gain
2	37392901	37454024	61124	CNVR_3192	12	both
2	96140878	96235566	94689	CNVR_3733	12	both
2	98160948	98267125	106178	CNVR_3763	12	gain
2	100758254	100776911	18658	CNVR_3781	12	gain
2	112584714	112683131	98418	CNVR_3905	12	gain
2	134715023	134767968	52946	CNVR_4155	12	gain
2	149196601	149261890	65290	CNVR_4299	12	both
20	12480050	12562807	82758	CNVR_4415	12	both
28	1695572	1859040	163469	CNVR_4667	12	both
28	3093569	3194277	100709	CNVR_4676	12	gain
3	8037328	8138853	101526	CNVR_4748	12	gain
3	50944585	51003075	58491	CNVR_5116	12	gain
3	51349330	51395263	45934	CNVR_5121	12	both
3	70453080	70579982	126903	CNVR_5329	12	gain
3	91289214	91292773	3560	CNVR_5551	12	loss
4	5108499	5139425	30927	CNVR_5804	12	both
4	16195131	16250507	55377	CNVR_5883	12	both
4	16407659	16450709	43051	CNVR_5888	12	gain
4	49250638	49328712	78075	CNVR_6265	12	both
4	64420281	64454832	34552	CNVR_6415	12	gain
4	64517177	64620422	103246	CNVR_6417	12	both
4A	2451141	2516017	64877	CNVR_6474	12	gain
4A	5129966	5195398	65433	CNVR_6513	12	gain
4A	7024469	7091530	67062	CNVR_6531	12	gain
4A	17986541	18107605	121065	CNVR_6589	12	gain
5	49152470	49216159	63690	CNVR_7004	12	gain
6	1116401	1201585	85185	CNVR_7119	12	both
6	4022432	4107118	84687	CNVR_7142	12	gain
6	30455155	30486726	31572	CNVR_7291	12	gain
6	31389843	31690163	300321	CNVR_7298	12	gain
7	29586946	29654762	67817	CNVR_7518	12	both
7	34890492	34966725	76234	CNVR_7572	12	both
7	36985216	37204213	218998	CNVR_7585	12	gain
8	26999340	27088223	88884	CNVR_7784	12	both
9	9598318	9625298	26981	CNVR_7877	12	gain
1	2225464	2312118	86655	CNVR_15	11	both
1	4664817	4706654	41838	CNVR_47	11	gain
1	8892276	8941680	49405	CNVR_93	11	gain
1	9918821	9948403	29583	CNVR_101	11	gain
1	22619198	22687619	68422	CNVR_214	11	both
1	36447531	36515466	67936	CNVR_348	11	both
1	45179699	45206256	26558	CNVR_437	11	gain
1	48398422	48472940	74519	CNVR_476	11	gain
1	50183546	50250579	67034	CNVR_490	11	both
1	55588343	55667360	79018	CNVR_565	11	gain
1	85335030	85372634	37605	CNVR_850	11	gain
1	95048086	95109795	61710	CNVR_929	11	gain
1	111032645	111058711	26067	CNVR_1154	11	both
1	112166869	112314878	148010	CNVR_1169	11	both
10	3678006	3704798	26793	CNVR_1202	11	both
10	10835372	10878672	43301	CNVR_1260	11	gain
15	4668784	4795912	127129	CNVR_1983	11	gain
18	9093401	9166404	73004	CNVR_2184	11	gain
19	2667235	2716539	49305	CNVR_2229	11	gain
1A	2220915	2306416	85502	CNVR_2288	11	both
1A	2391629	2466431	74803	CNVR_2290	11	gain
1A	4345396	4390365	44970	CNVR_2313	11	gain
1A	40320351	40386177	65827	CNVR_2650	11	both
2	12178808	12233704	54897	CNVR_2955	11	gain
2	25983517	26019440	35924	CNVR_3059	11	both
2	28230460	28288467	58008	CNVR_3096	11	both
2	49388654	49433218	44565	CNVR_3307	11	both
2	51316585	51375774	59190	CNVR_3336	11	gain
2	58527480	58548350	20871	CNVR_3416	11	gain
2	64745199	64789109	43911	CNVR_3470	11	both
2	73694900	73786486	91587	CNVR_3557	11	gain
2	83050899	83090887	39989	CNVR_3614	11	both
2	84464586	85028363	563778	CNVR_3627	11	gain
2	94788008	94844849	56842	CNVR_3712	11	gain
2	97753337	97898712	145376	CNVR_3758	11	gain
2	116263789	116275916	12128	CNVR_3952	11	gain
2	127432111	127582178	150068	CNVR_4085	11	both
2	134188492	134223336	34845	CNVR_4146	11	gain
21	3098450	3197345	98896	CNVR_4462	11	gain
22	414496	516442	101947	CNVR_4489	11	gain
24	5135691	5166536	30846	CNVR_4571	11	gain
3	10230280	10368117	137838	CNVR_4771	11	both
3	12816376	12885956	69581	CNVR_4802	11	both
3	39103790	39153880	50091	CNVR_4981	11	gain
3	65220826	65329274	108449	CNVR_5275	11	gain
3	65684790	65692912	8123	CNVR_5279	11	both
3	86443298	86482410	39113	CNVR_5490	11	gain
3	87620431	87695663	75233	CNVR_5511	11	gain
3	101147820	101219434	71615	CNVR_5643	11	gain
3	101694932	101745741	50810	CNVR_5651	11	both
4	25060	122596	97537	CNVR_5749	11	both
4	676969	805311	128343	CNVR_5752	11	gain
4	16613876	16646306	32431	CNVR_5889	11	both
4	33769266	33816631	47366	CNVR_6094	11	gain
4	64758679	64804512	45834	CNVR_6421	11	both
4	65775644	65816290	40647	CNVR_6438	11	gain
4	66416299	66656887	240589	CNVR_6445	11	both
4A	7871920	7892018	20099	CNVR_6535	11	both
4A	8635852	8765141	129290	CNVR_6542	11	gain
5	33345630	33413859	68230	CNVR_6889	11	gain
5	43951462	43984712	33251	CNVR_6971	11	gain
5	44138229	44154280	16052	CNVR_6973	11	both
5	58001801	58126343	124543	CNVR_7080	11	gain
6	2103739	2219325	115587	CNVR_7127	11	both
6	2309296	2361143	51848	CNVR_7129	11	gain
6	32661634	32760928	99295	CNVR_7315	11	gain
8	4537921	4645432	107512	CNVR_7641	11	both
8	22840574	22878461	37888	CNVR_7750	11	gain
1	5874447	5958703	84257	CNVR_61	10	gain
1	6937678	7017858	80181	CNVR_70	10	gain
1	22450989	22511141	60153	CNVR_211	10	gain
1	23067974	23106906	38933	CNVR_222	10	gain
1	43846996	43883781	36786	CNVR_416	10	gain
1	43942272	44015487	73216	CNVR_418	10	both
1	55034297	55104522	70226	CNVR_556	10	gain
1	75010036	75033059	23024	CNVR_728	10	both
1	75816818	75865799	48982	CNVR_741	10	both
1	76086055	76143369	57315	CNVR_745	10	gain
1	92419356	92444837	25482	CNVR_894	10	gain
1	99037913	99079817	41905	CNVR_975	10	gain
1	100580781	100623275	42495	CNVR_999	10	both
1	105269803	105319112	49310	CNVR_1073	10	gain
1	105366158	105386023	19866	CNVR_1075	10	gain
1	106855075	106906348	51274	CNVR_1101	10	both
1	108318482	108420583	102102	CNVR_1122	10	gain
1	109064172	109138549	74378	CNVR_1127	10	both
11	1911013	1983880	72868	CNVR_1344	10	gain
11	6730055	7070689	340635	CNVR_1396	10	gain
11	7086883	8596724	1509842	CNVR_1397	10	gain
12	1793857	1814406	20550	CNVR_1486	10	gain
12	17773501	17815071	41571	CNVR_1623	10	gain
13	1342296	1428969	86674	CNVR_1651	10	gain
13	11390125	11429894	39770	CNVR_1743	10	gain
13	12388730	12437939	49210	CNVR_1765	10	both
13	16162321	16199214	36894	CNVR_1805	10	gain
13	16319804	16336741	16938	CNVR_1806	10	gain
14	3740732	3764406	23675	CNVR_1835	10	gain
18	10561718	10597613	35896	CNVR_2195	10	gain
1A	9276278	9325965	49688	CNVR_2363	10	gain
1A	10568587	10631970	63384	CNVR_2377	10	both
1A	11387060	11406360	19301	CNVR_2383	10	gain
1A	23595009	23599263	4255	CNVR_2481	10	gain
1A	32935720	33005156	69437	CNVR_2578	10	gain
1A	35540176	35566346	26171	CNVR_2597	10	both
1A	67731336	67752205	20870	CNVR_2805	10	both
2	7941879	7997330	55452	CNVR_2903	10	gain
2	13937428	13947072	9645	CNVR_2969	10	gain
2	33572696	33601246	28551	CNVR_3147	10	gain
2	72715987	72744509	28523	CNVR_3542	10	gain
2	135277329	135307449	30121	CNVR_4165	10	gain
2	144093404	144161894	68491	CNVR_4243	10	both
20	6918300	7039131	120832	CNVR_4375	10	gain
26	331511	512315	180805	CNVR_4597	10	gain
27	3084118	3254855	170738	CNVR_4655	10	both
3	53714692	53787078	72387	CNVR_5146	10	both
3	58039821	58094929	55109	CNVR_5187	10	gain
3	65762865	65809352	46488	CNVR_5280	10	gain
3	83377967	83412553	34587	CNVR_5458	10	gain
3	85950871	86003497	52627	CNVR_5483	10	gain
3	95810491	95832881	22391	CNVR_5594	10	both
4	21256182	21279696	23515	CNVR_5946	10	both
4	52904518	52932435	27918	CNVR_6303	10	both
4	59415714	59465218	49505	CNVR_6363	10	gain
4	60163515	60171294	7780	CNVR_6370	10	loss
4A	4590624	4661914	71291	CNVR_6507	10	gain
4A	5047476	5066938	19463	CNVR_6512	10	gain
5	4481390	4545152	63763	CNVR_6671	10	both
5	9949839	10183239	233401	CNVR_6720	10	gain
5	32346053	32454804	108752	CNVR_6876	10	gain
5	35166759	35237958	71200	CNVR_6907	10	gain
5	42938656	42986717	48062	CNVR_6954	10	gain
6	25047308	25080019	32712	CNVR_7226	10	both
6	29437908	29492783	54876	CNVR_7279	10	gain
7	2258672	2312231	53560	CNVR_7338	10	gain
7	6429831	6471021	41191	CNVR_7376	10	gain
8	18733589	18760937	27349	CNVR_7720	10	both
8	25954492	25981078	26587	CNVR_7776	10	gain
8	29352429	29402568	50140	CNVR_7803	10	both
9	20253367	20312990	59624	CNVR_7970	10	gain
1	5781662	5866117	84456	CNVR_60	9	gain
1	11001912	11014857	12946	CNVR_117	9	both
1	16889075	16930116	41042	CNVR_154	9	gain
1	34635563	34685020	49458	CNVR_322	9	gain
1	46050251	46109789	59539	CNVR_449	9	gain
1	51157016	51174574	17559	CNVR_503	9	gain
1	64502452	64519643	17192	CNVR_622	9	gain
1	69941253	70042327	101075	CNVR_671	9	gain
1	73198799	73226850	28052	CNVR_702	9	gain
1	100973736	101016558	42823	CNVR_1006	9	gain
1	102249581	102343987	94407	CNVR_1020	9	both
1	103751709	103767498	15790	CNVR_1048	9	gain
1	108151488	108207386	55899	CNVR_1119	9	gain
10	4294249	4333394	39146	CNVR_1212	9	gain
10	11281150	11285861	4712	CNVR_1265	9	both
10	14518211	14570289	52079	CNVR_1294	9	gain
10	19473367	19573245	99879	CNVR_1330	9	gain
11	1404759	1523944	119186	CNVR_1339	9	gain
11	8750119	8773039	22921	CNVR_1399	9	gain
12	18747609	18839199	91591	CNVR_1634	9	gain
12	18906361	18980893	74533	CNVR_1635	9	gain
13	2262727	2336758	74032	CNVR_1659	9	gain
13	7129963	7131272	1310	CNVR_1694	9	loss
13	8877637	8967638	90002	CNVR_1710	9	both
17	6864103	6908311	44209	CNVR_2080	9	gain
18	10640635	10674944	34310	CNVR_2196	9	gain
19	395345	532482	137138	CNVR_2203	9	gain
1A	76658	179335	102678	CNVR_2277	9	gain
1A	3704910	3825884	120975	CNVR_2305	9	both
1A	4288525	4316835	28311	CNVR_2312	9	gain
1A	8210413	8232547	22135	CNVR_2349	9	gain
1A	8783040	8811699	28660	CNVR_2359	9	both
1A	22032958	22059401	26444	CNVR_2467	9	gain
1A	22613411	22668358	54948	CNVR_2475	9	gain
1A	29332263	29358736	26474	CNVR_2543	9	gain
1A	29703424	29758186	54763	CNVR_2549	9	both
1A	41220908	41268269	47362	CNVR_2662	9	gain
1A	45017966	45050224	32259	CNVR_2690	9	gain
2	10620031	10671817	51787	CNVR_2933	9	both
2	25684858	25769117	84260	CNVR_3054	9	gain
2	43797369	43857696	60328	CNVR_3240	9	gain
2	50274269	50299316	25048	CNVR_3321	9	both
2	51494964	51502464	7501	CNVR_3338	9	loss
2	57324715	57422638	97924	CNVR_3401	9	gain
2	60001146	60068101	66956	CNVR_3430	9	gain
2	92705435	92784029	78595	CNVR_3693	9	gain
2	95936991	95962401	25411	CNVR_3729	9	both
2	106760640	106775433	14794	CNVR_3837	9	both
2	122036287	122076480	40194	CNVR_4014	9	both
2	124136302	124170948	34647	CNVR_4048	9	both
2	135698071	135772373	74303	CNVR_4172	9	gain
2	148504638	148603260	98623	CNVR_4295	9	gain
20	1110323	1352429	242107	CNVR_4316	9	gain
20	4347444	4396890	49447	CNVR_4349	9	gain
20	12989259	12992654	3396	CNVR_4421	9	both
23	727842	1086224	358383	CNVR_4512	9	gain
3	18072998	18101828	28831	CNVR_4854	9	gain
3	47738950	47814370	75421	CNVR_5077	9	gain
3	54275343	54311473	36131	CNVR_5155	9	gain
3	59104989	59174113	69125	CNVR_5201	9	gain
3	66621788	66695005	73218	CNVR_5289	9	both
3	66973161	67049812	76652	CNVR_5297	9	gain
3	67673981	67703952	29972	CNVR_5305	9	gain
3	70294143	70367372	73230	CNVR_5327	9	gain
3	71471409	71546786	75378	CNVR_5345	9	gain
3	81180211	81208992	28782	CNVR_5433	9	gain
3	83750357	83762119	11763	CNVR_5463	9	gain
3	87298035	87318190	20156	CNVR_5504	9	gain
3	91784637	91853302	68666	CNVR_5556	9	gain
3	92084915	92134441	49527	CNVR_5563	9	both
3	104781232	104807586	26355	CNVR_5684	9	gain
3	105929554	106002662	73109	CNVR_5691	9	gain
3	107610854	107676737	65884	CNVR_5708	9	both
3	108070994	108096108	25115	CNVR_5715	9	both
4	3573045	3585334	12290	CNVR_5788	9	gain
4	7291413	7305588	14176	CNVR_5824	9	gain
4	17013696	17070681	56986	CNVR_5897	9	both
4	28232765	28291506	58742	CNVR_6014	9	gain
4	48050511	48089058	38548	CNVR_6245	9	gain
4A	1558129	1576549	18421	CNVR_6461	9	gain
4A	3277296	3337143	59848	CNVR_6491	9	gain
4A	4450306	4493871	43566	CNVR_6505	9	gain
4A	17183954	17250295	66342	CNVR_6582	9	both
4A	17282211	17356081	73871	CNVR_6583	9	both
4A	18338454	18348639	10186	CNVR_6595	9	gain
5	1481061	1501795	20735	CNVR_6628	9	both
5	6167068	6212577	45510	CNVR_6694	9	gain
5	6960024	7112847	152824	CNVR_6699	9	gain
5	56498154	56515451	17298	CNVR_7060	9	gain
6	32200751	32225808	25058	CNVR_7309	9	gain
6	32422165	32499195	77031	CNVR_7312	9	both
7	5609194	5626703	17510	CNVR_7366	9	both
7	32652327	32701736	49410	CNVR_7547	9	gain
8	4029418	4068040	38623	CNVR_7633	9	gain
8	5241111	5310044	68934	CNVR_7650	9	gain
8	11680498	11750889	70392	CNVR_7674	9	both
8	23640425	23692906	52482	CNVR_7755	9	gain
8	27346720	27409342	62623	CNVR_7788	9	gain
8	29474211	29542449	68239	CNVR_7805	9	gain
9	11503192	11540335	37144	CNVR_7899	9	gain
9	17824677	17883159	58483	CNVR_7939	9	gain
9	19473934	19540752	66819	CNVR_7961	9	gain
9	19708119	19782535	74417	CNVR_7964	9	both
9	19956149	19992452	36304	CNVR_7966	9	both
1	2432329	2490080	57752	CNVR_18	8	both
1	4124956	4182282	57327	CNVR_36	8	both
1	6776030	6816298	40269	CNVR_68	8	both
1	10372126	10419850	47725	CNVR_108	8	gain
1	13859222	13866989	7768	CNVR_133	8	both
1	20058991	20126252	67262	CNVR_185	8	gain
1	25306248	25371283	65036	CNVR_239	8	gain
1	34542209	34550595	8387	CNVR_320	8	gain
1	35110293	35167934	57642	CNVR_328	8	gain
1	35211724	35274969	63246	CNVR_330	8	gain
1	44170532	44240685	70154	CNVR_422	8	both
1	45094560	45130660	36101	CNVR_434	8	gain
1	46178040	46239481	61442	CNVR_452	8	gain
1	50954117	51026841	72725	CNVR_500	8	gain
1	51511729	51568499	56771	CNVR_508	8	gain
1	63698525	63726877	28353	CNVR_613	8	gain
1	70078366	70121011	42646	CNVR_673	8	both
1	94165011	94211853	46843	CNVR_919	8	both
1	97569646	97645693	76048	CNVR_957	8	gain
1	103597188	103622477	25290	CNVR_1045	8	gain
1	110290499	110347698	57200	CNVR_1142	8	both
10	2148267	2225995	77729	CNVR_1186	8	gain
10	8639854	8658198	18345	CNVR_1244	8	gain
10	17997017	18020306	23290	CNVR_1322	8	gain
11	10519268	10555580	36313	CNVR_1416	8	both
12	1019155	1043066	23912	CNVR_1479	8	gain
12	9884328	9926060	41733	CNVR_1563	8	gain
12	15072020	15132341	60322	CNVR_1604	8	gain
12	15460569	15610288	149720	CNVR_1609	8	gain
13	1650362	1749281	98920	CNVR_1655	8	gain
13	4572450	4640365	67916	CNVR_1677	8	both
14	3601568	3705957	104390	CNVR_1834	8	gain
14	4106819	4138502	31684	CNVR_1842	8	gain
14	14092576	14138034	45459	CNVR_1920	8	gain
14	14909587	14943267	33681	CNVR_1927	8	gain
15	497170	517726	20557	CNVR_1940	8	gain
15	11942313	12089184	146872	CNVR_2027	8	gain
17	10087318	10270873	183556	CNVR_2112	8	gain
18	8397407	8430488	33082	CNVR_2177	8	both
19	157526	199095	41570	CNVR_2200	8	both
1A	2321628	2389273	67646	CNVR_2289	8	both
1A	7174813	7224337	49525	CNVR_2331	8	both
1A	7969654	7991305	21652	CNVR_2346	8	gain
1A	8385339	8413539	28201	CNVR_2352	8	gain
1A	9620964	9716130	95167	CNVR_2368	8	gain
1A	11955859	12004221	48363	CNVR_2385	8	gain
1A	16914202	17000362	86161	CNVR_2414	8	gain
1A	26393885	26476940	83056	CNVR_2513	8	gain
1A	26803942	26836258	32317	CNVR_2517	8	both
1A	29190037	29248265	58229	CNVR_2540	8	both
1A	35407093	35473226	66134	CNVR_2595	8	gain
1A	40179279	40268113	88835	CNVR_2648	8	gain
1A	51342248	51349081	6834	CNVR_2730	8	both
1A	68314970	68356646	41677	CNVR_2812	8	gain
2	4623241	4649396	26156	CNVR_2867	8	gain
2	4942083	5000657	58575	CNVR_2870	8	gain
2	11729867	11846834	116968	CNVR_2948	8	gain
2	24917762	25001527	83766	CNVR_3045	8	gain
2	42520741	42545006	24266	CNVR_3225	8	gain
2	43437626	43473243	35618	CNVR_3237	8	both
2	49324640	49356870	32231	CNVR_3306	8	gain
2	49613221	49656339	43119	CNVR_3311	8	gain
2	54368982	54381739	12758	CNVR_3363	8	both
2	55314259	55368386	54128	CNVR_3377	8	gain
2	56559303	56581820	22518	CNVR_3396	8	gain
2	72253890	72263296	9407	CNVR_3534	8	both
2	76184364	76215705	31342	CNVR_3578	8	gain
2	80174236	80390684	216449	CNVR_3604	8	both
2	87007484	87038227	30744	CNVR_3641	8	loss
2	95037746	95154472	116727	CNVR_3716	8	gain
2	99558460	99627074	68615	CNVR_3770	8	both
2	103023972	103120633	96662	CNVR_3812	8	gain
2	107330520	107375584	45065	CNVR_3848	8	both
2	111092929	111122176	29248	CNVR_3889	8	gain
2	112068235	112086855	18621	CNVR_3900	8	gain
2	121479388	121597643	118256	CNVR_4009	8	gain
2	125535329	125593566	58238	CNVR_4065	8	gain
2	134270835	134309124	38290	CNVR_4147	8	both
2	140571818	140592111	20294	CNVR_4203	8	gain
2	142583623	142634859	51237	CNVR_4230	8	gain
2	147243022	147334268	91247	CNVR_4283	8	gain
20	9188198	9210990	22793	CNVR_4389	8	gain
20	12861961	12937016	75056	CNVR_4420	8	gain
21	4492504	4620080	127577	CNVR_4477	8	gain
24	873429	1020097	146669	CNVR_4535	8	both
24	4715637	4771686	56050	CNVR_4565	8	gain
24	5011211	5053444	42234	CNVR_4570	8	gain
3	11101061	11136342	35282	CNVR_4779	8	gain
3	23279773	23330284	50512	CNVR_4901	8	both
3	48437974	48538064	100091	CNVR_5085	8	gain
3	55113400	55144132	30733	CNVR_5163	8	gain
3	64530638	64575422	44785	CNVR_5269	8	both
3	67205052	67315180	110129	CNVR_5299	8	gain
3	70601563	70622197	20635	CNVR_5330	8	gain
3	71674990	71717457	42468	CNVR_5350	8	gain
3	81356276	81397151	40876	CNVR_5437	8	gain
3	86109857	86168786	58930	CNVR_5486	8	gain
3	100239205	100268690	29486	CNVR_5630	8	gain
3	100552046	100587306	35261	CNVR_5636	8	gain
4	2189286	2210153	20868	CNVR_5770	8	gain
4	19622172	19630747	8576	CNVR_5930	8	gain
4	29794941	29816021	21081	CNVR_6040	8	gain
4	33930013	33974259	44247	CNVR_6099	8	both
4	38945389	38969289	23901	CNVR_6152	8	both
4	40867397	40935381	67985	CNVR_6179	8	gain
4	47331504	47344777	13274	CNVR_6225	8	gain
4	53264652	53309310	44659	CNVR_6306	8	both
4A	2713595	2769058	55464	CNVR_6479	8	gain
4A	12704275	12767056	62782	CNVR_6553	8	gain
4A	16555914	16591023	35110	CNVR_6576	8	gain
5	696607	764734	68128	CNVR_6615	8	gain
5	2192844	2228750	35907	CNVR_6642	8	gain
5	2898361	2960865	62505	CNVR_6655	8	gain
5	3074277	3108558	34282	CNVR_6657	8	gain
5	6710201	6742437	32237	CNVR_6698	8	gain
5	20699807	20818200	118394	CNVR_6791	8	gain
5	34718833	34811422	92590	CNVR_6904	8	both
5	35822871	35872562	49692	CNVR_6912	8	gain
5	47760730	47772756	12027	CNVR_6990	8	both
5	53187048	53258603	71556	CNVR_7033	8	both
5	55518238	55624803	106566	CNVR_7049	8	gain
6	32512197	32573883	61687	CNVR_7313	8	gain
7	2513771	2669264	155494	CNVR_7342	8	both
7	3016027	3049332	33306	CNVR_7348	8	gain
7	18906247	18935193	28947	CNVR_7452	8	gain
7	29115733	29134965	19233	CNVR_7513	8	gain
7	32032290	32037984	5695	CNVR_7539	8	gain
7	35343330	35405002	61673	CNVR_7575	8	gain
8	19450132	19495690	45559	CNVR_7729	8	gain
8	21404515	21513453	108939	CNVR_7740	8	both
8	24888507	24955409	66903	CNVR_7768	8	gain
8	26689209	26789283	100075	CNVR_7781	8	gain
9	506032	547569	41538	CNVR_7820	8	both
9	11384239	11437806	53568	CNVR_7897	8	gain
1	5369559	5382448	12890	CNVR_54	7	gain
1	8256839	8359544	102706	CNVR_83	7	gain
1	10219097	10257647	38551	CNVR_105	7	both
1	11251761	11280259	28499	CNVR_121	7	gain
1	18531531	18577148	45618	CNVR_170	7	gain
1	21974385	22003322	28938	CNVR_203	7	both
1	22885241	22913370	28130	CNVR_218	7	both
1	23208867	23242561	33695	CNVR_223	7	gain
1	47691023	47741785	50763	CNVR_467	7	gain
1	63204767	63218586	13820	CNVR_606	7	both
1	72496744	72540121	43378	CNVR_695	7	both
1	73865132	73940958	75827	CNVR_709	7	gain
1	73943464	73987786	44323	CNVR_710	7	both
1	82025946	82067014	41069	CNVR_812	7	gain
1	82819255	82831033	11779	CNVR_824	7	both
1	98519818	98668313	148496	CNVR_967	7	gain
1	99828020	99848235	20216	CNVR_990	7	both
1	100769058	100811530	42473	CNVR_1002	7	gain
1	101104842	101121056	16215	CNVR_1008	7	both
1	101721336	101785545	64210	CNVR_1015	7	both
1	106101254	106125167	23914	CNVR_1090	7	gain
1	107288221	107323472	35252	CNVR_1108	7	gain
1	110652164	110696506	44343	CNVR_1149	7	gain
10	2846886	2888849	41964	CNVR_1192	7	gain
10	4431811	4490816	59006	CNVR_1214	7	gain
10	14356794	14393792	36999	CNVR_1292	7	gain
11	2442788	2485922	43135	CNVR_1348	7	gain
11	2692966	2745814	52849	CNVR_1352	7	both
11	3440579	3476709	36131	CNVR_1366	7	gain
11	11728681	11801224	72544	CNVR_1426	7	gain
11	14192020	14216752	24733	CNVR_1443	7	gain
11	18657152	18716920	59769	CNVR_1464	7	gain
12	2151962	2175583	23622	CNVR_1492	7	gain
12	7031564	7043109	11546	CNVR_1532	7	both
12	7453124	7490916	37793	CNVR_1541	7	gain
12	10215020	10271423	56404	CNVR_1565	7	gain
12	18060167	18091880	31714	CNVR_1629	7	gain
13	1803115	1856737	53623	CNVR_1656	7	gain
14	3337880	3353394	15515	CNVR_1831	7	gain
14	4393483	4416157	22675	CNVR_1846	7	gain
14	4453632	4469223	15592	CNVR_1847	7	both
14	15118030	15270717	152688	CNVR_1929	7	both
15	9579394	9668722	89329	CNVR_2013	7	gain
17	7128318	7199056	70739	CNVR_2084	7	gain
17	9528680	9588508	59829	CNVR_2107	7	gain
18	8882552	9026253	143702	CNVR_2182	7	both
19	4731527	4765010	33484	CNVR_2247	7	gain
1A	9381082	9495889	114808	CNVR_2365	7	both
1A	9745935	9779163	33229	CNVR_2369	7	gain
1A	10695911	10722021	26111	CNVR_2378	7	gain
1A	16564985	16624678	59694	CNVR_2408	7	gain
1A	17659987	17669830	9844	CNVR_2420	7	loss
1A	21550353	21610192	59840	CNVR_2461	7	gain
1A	25981835	25994806	12972	CNVR_2508	7	both
1A	30195054	30259854	64801	CNVR_2555	7	gain
1A	30394059	30452237	58179	CNVR_2557	7	gain
1A	31086309	31133042	46734	CNVR_2564	7	gain
1A	41540907	41609435	68529	CNVR_2666	7	gain
1A	52613749	52625839	12091	CNVR_2738	7	gain
1A	55580940	55587732	6793	CNVR_2771	7	gain
2	13594102	13675455	81354	CNVR_2966	7	gain
2	25923407	25963447	40041	CNVR_3057	7	gain
2	26275909	26304739	28831	CNVR_3065	7	gain
2	28482566	28507125	24560	CNVR_3098	7	gain
2	30402401	30434617	32217	CNVR_3121	7	gain
2	36268282	36273071	4790	CNVR_3176	7	both
2	36942323	36981310	38988	CNVR_3183	7	gain
2	38077761	38100312	22552	CNVR_3194	7	gain
2	42553828	42631469	77642	CNVR_3226	7	both
2	53859509	53919499	59991	CNVR_3358	7	gain
2	56370650	56402772	32123	CNVR_3392	7	gain
2	70349396	70359779	10384	CNVR_3519	7	gain
2	72142128	72172998	30871	CNVR_3532	7	gain
2	73467255	73503666	36412	CNVR_3554	7	gain
2	92153301	92184925	31625	CNVR_3686	7	gain
2	92197367	92220078	22712	CNVR_3687	7	gain
2	95543523	95564377	20855	CNVR_3723	7	gain
2	95781196	95856765	75570	CNVR_3727	7	gain
2	95858446	95923447	65002	CNVR_3728	7	gain
2	99426377	99461752	35376	CNVR_3767	7	gain
2	104662097	104678234	16138	CNVR_3825	7	both
2	110057688	110125342	67655	CNVR_3875	7	gain
2	110875581	110930044	54464	CNVR_3887	7	gain
2	120591045	120623123	32079	CNVR_3997	7	both
2	123169525	123235383	65859	CNVR_4029	7	gain
2	131593416	131602958	9543	CNVR_4118	7	gain
2	134827550	134901558	74009	CNVR_4157	7	gain
2	138148144	138179429	31286	CNVR_4188	7	gain
2	143784057	143831384	47328	CNVR_4242	7	gain
2	144368888	144429754	60867	CNVR_4248	7	gain
2	149370165	149429575	59411	CNVR_4301	7	gain
20	5452546	5465776	13231	CNVR_4362	7	gain
22	2467409	2640437	173029	CNVR_4500	7	both
24	749482	809751	60270	CNVR_4534	7	gain
24	3096491	3150837	54347	CNVR_4552	7	gain
26	1890216	2030612	140397	CNVR_4607	7	gain
27	1060039	1106784	46746	CNVR_4631	7	gain
28	3722025	3928414	206390	CNVR_4678	7	gain
3	6193424	6304865	111442	CNVR_4732	7	gain
3	12359591	12398055	38465	CNVR_4794	7	gain
3	13160528	13219026	58499	CNVR_4811	7	gain
3	18590093	18650273	60181	CNVR_4860	7	gain
3	21030574	21078603	48030	CNVR_4877	7	gain
3	54156586	54219523	62938	CNVR_5153	7	both
3	60907500	60962585	55086	CNVR_5222	7	gain
3	61251875	61274287	22413	CNVR_5227	7	gain
3	76862043	76893983	31941	CNVR_5390	7	gain
3	78687939	78741061	53123	CNVR_5403	7	gain
3	87561530	87596380	34851	CNVR_5510	7	gain
3	88190820	88256303	65484	CNVR_5518	7	gain
3	91464627	91491958	27332	CNVR_5553	7	gain
3	93409623	93449804	40182	CNVR_5575	7	gain
3	95886555	95916013	29459	CNVR_5595	7	both
3	101364921	101378601	13681	CNVR_5646	7	gain
3	102865042	102888146	23105	CNVR_5665	7	gain
3	106631322	106679389	48068	CNVR_5699	7	both
3	108457007	108524837	67831	CNVR_5718	7	gain
4	6417005	6430927	13923	CNVR_5814	7	gain
4	11046130	11132312	86183	CNVR_5839	7	gain
4	21145693	21216196	70504	CNVR_5944	7	both
4	26174467	26196580	22114	CNVR_5992	7	both
4	30112521	30130335	17815	CNVR_6044	7	both
4	30626900	30650275	23376	CNVR_6053	7	both
4	34612195	34613853	1659	CNVR_6111	7	loss
4	35033748	35052867	19120	CNVR_6121	7	gain
4	44537154	44552690	15537	CNVR_6202	7	gain
4	49352668	49435196	82529	CNVR_6266	7	both
4	51928055	51958606	30552	CNVR_6291	7	gain
4	59048225	59080806	32582	CNVR_6359	7	gain
4	63854574	63878678	24105	CNVR_6403	7	gain
4	64063610	64112214	48605	CNVR_6410	7	gain
4	64874057	64899974	25918	CNVR_6423	7	gain
4	65180674	65231219	50546	CNVR_6428	7	both
4	65292648	65341604	48957	CNVR_6431	7	both
4A	1857395	1917110	59716	CNVR_6465	7	gain
4A	3127603	3148696	21094	CNVR_6486	7	gain
4A	3207188	3240030	32843	CNVR_6489	7	gain
4A	10780911	12234635	1453725	CNVR_6552	7	both
4A	13573316	13691751	118436	CNVR_6556	7	gain
4A	16917862	16972542	54681	CNVR_6579	7	gain
5	3544352	3595252	50901	CNVR_6663	7	gain
5	19488790	19510352	21563	CNVR_6766	7	gain
5	32757675	32775679	18005	CNVR_6878	7	gain
5	33887140	33918726	31587	CNVR_6895	7	gain
5	47815542	47836595	21054	CNVR_6991	7	gain
6	25150254	25206259	56006	CNVR_7228	7	both
6	30622249	30702533	80285	CNVR_7293	7	gain
6	32968485	33009512	41028	CNVR_7318	7	both
7	72006	147388	75383	CNVR_7323	7	both
7	587752	692058	104307	CNVR_7326	7	gain
7	11961035	11980213	19179	CNVR_7424	7	loss
7	34996908	35040970	44063	CNVR_7573	7	both
8	1330533	1390981	60449	CNVR_7603	7	both
8	5336910	5396114	59205	CNVR_7651	7	both
9	786448	799559	13112	CNVR_7825	7	gain
9	21307419	21366546	59128	CNVR_7977	7	gain
1	910665	951388	40724	CNVR_4	6	both
1	2129650	2160740	31091	CNVR_13	6	gain
1	4016181	4025637	9457	CNVR_33	6	both
1	4555970	4585952	29983	CNVR_44	6	both
1	5723185	5776540	53356	CNVR_59	6	gain
1	11296048	11340466	44419	CNVR_122	6	gain
1	14357296	14403310	46015	CNVR_140	6	both
1	14965986	14996239	30254	CNVR_144	6	gain
1	16405412	16433238	27827	CNVR_151	6	gain
1	18399312	18409670	10359	CNVR_168	6	loss
1	19460167	19520925	60759	CNVR_182	6	gain
1	21452744	21495394	42651	CNVR_195	6	gain
1	22733297	22765329	32033	CNVR_215	6	gain
1	25160449	25195489	35041	CNVR_238	6	gain
1	27463296	27503532	40237	CNVR_257	6	both
1	33864952	33886909	21958	CNVR_315	6	both
1	37497742	37589227	91486	CNVR_361	6	gain
1	37859750	37908290	48541	CNVR_365	6	loss
1	42528311	42556507	28197	CNVR_400	6	gain
1	46788447	46825897	37451	CNVR_461	6	gain
1	48093835	48162013	68179	CNVR_473	6	gain
1	52618038	52620716	2679	CNVR_521	6	gain
1	54127972	54149974	22003	CNVR_543	6	gain
1	54745531	54796118	50588	CNVR_553	6	gain
1	59293657	59313450	19794	CNVR_581	6	gain
1	65911332	65936128	24797	CNVR_637	6	gain
1	74601914	74651538	49625	CNVR_723	6	both
1	75375275	75425389	50115	CNVR_735	6	gain
1	76169392	76222334	52943	CNVR_747	6	gain
1	81448950	81480221	31272	CNVR_804	6	both
1	82964239	83013913	49675	CNVR_826	6	gain
1	92750315	92787944	37630	CNVR_902	6	both
1	96141757	96170684	28928	CNVR_941	6	gain
1	99566781	99590315	23535	CNVR_984	6	both
1	108471535	108508886	37352	CNVR_1123	6	gain
1	111225097	111246725	21629	CNVR_1157	6	gain
1	111255202	111279065	23864	CNVR_1158	6	gain
10	11514625	11593604	78980	CNVR_1268	6	gain
10	12304857	12312316	7460	CNVR_1275	6	both
10	13664810	13684643	19834	CNVR_1286	6	gain
11	2096647	2183889	87243	CNVR_1346	6	gain
11	3814365	3862853	48489	CNVR_1371	6	gain
11	9379020	9382612	3593	CNVR_1405	6	loss
12	15788528	15847171	58644	CNVR_1611	6	both
12	17996764	18025850	29087	CNVR_1628	6	gain
13	1881882	1893087	11206	CNVR_1657	6	gain
13	2463104	2520805	57702	CNVR_1660	6	gain
13	2993025	3037379	44355	CNVR_1667	6	gain
13	8385497	8398024	12528	CNVR_1702	6	gain
13	8506322	8561432	55111	CNVR_1705	6	gain
13	11596977	11601250	4274	CNVR_1748	6	both
13	12803844	12829341	25498	CNVR_1773	6	both
13	13744583	13802733	58151	CNVR_1787	6	gain
13	14089868	14132020	42153	CNVR_1790	6	both
14	9728916	9740881	11966	CNVR_1884	6	gain
15	345703	484848	139146	CNVR_1939	6	gain
15	1588828	1612585	23758	CNVR_1945	6	both
15	4856814	5076851	220038	CNVR_1984	6	gain
15	11128519	11156028	27510	CNVR_2021	6	gain
17	9122667	9206321	83655	CNVR_2102	6	gain
18	4882967	4907034	24068	CNVR_2145	6	both
18	6146284	6212781	66498	CNVR_2162	6	gain
18	11025258	11109442	84185	CNVR_2198	6	gain
19	2047781	2084222	36442	CNVR_2226	6	both
19	2828440	2849093	20654	CNVR_2231	6	gain
1A	3257763	3312643	54881	CNVR_2300	6	gain
1A	4441106	4480771	39666	CNVR_2314	6	gain
1A	4494997	4525682	30686	CNVR_2315	6	gain
1A	4610366	4643880	33515	CNVR_2316	6	gain
1A	4819480	4874468	54989	CNVR_2317	6	gain
1A	8737152	8754381	17230	CNVR_2358	6	gain
1A	10314480	10325817	11338	CNVR_2373	6	gain
1A	19894016	19920159	26144	CNVR_2445	6	gain
1A	21779230	21797455	18226	CNVR_2462	6	gain
1A	21875941	21956804	80864	CNVR_2466	6	both
1A	22596013	22605107	9095	CNVR_2474	6	loss
1A	26736426	26749861	13436	CNVR_2515	6	gain
1A	32494755	32531069	36315	CNVR_2575	6	gain
1A	36834171	36905375	71205	CNVR_2610	6	gain
1A	41491974	41513196	21223	CNVR_2665	6	gain
1A	41856156	41897994	41839	CNVR_2668	6	gain
1A	43222082	43265019	42938	CNVR_2674	6	both
1A	49370593	49433437	62845	CNVR_2713	6	both
1A	49618779	49639983	21205	CNVR_2714	6	gain
1A	55168800	55187828	19029	CNVR_2764	6	gain
1A	55977861	56032097	54237	CNVR_2779	6	gain
1A	69513027	69531601	18575	CNVR_2827	6	both
2	4117417	4169204	51788	CNVR_2861	6	gain
2	10724806	10750819	26014	CNVR_2934	6	gain
2	10956139	10983228	27090	CNVR_2938	6	gain
2	23088873	23121757	32885	CNVR_3029	6	gain
2	26211198	26236982	25785	CNVR_3063	6	gain
2	27841849	27856909	15061	CNVR_3090	6	gain
2	29120362	29154885	34524	CNVR_3105	6	gain
2	30486612	30543275	56664	CNVR_3122	6	gain
2	38490299	38513300	23002	CNVR_3196	6	gain
2	40668085	40693466	25382	CNVR_3214	6	gain
2	47180238	47219400	39163	CNVR_3278	6	gain
2	48291025	48332981	41957	CNVR_3296	6	gain
2	49152528	49169858	17331	CNVR_3301	6	gain
2	53152185	53185345	33161	CNVR_3351	6	gain
2	55138507	55187863	49357	CNVR_3376	6	gain
2	56007010	56033364	26355	CNVR_3386	6	both
2	58207189	58242458	35270	CNVR_3411	6	gain
2	63678048	63694029	15982	CNVR_3461	6	gain
2	64297220	64316512	19293	CNVR_3469	6	gain
2	68135973	68148818	12846	CNVR_3499	6	both
2	75935353	75963054	27702	CNVR_3575	6	gain
2	79054198	79148991	94794	CNVR_3599	6	both
2	89748422	89782396	33975	CNVR_3666	6	gain
2	92449166	92479205	30040	CNVR_3691	6	both
2	96304832	96388295	83464	CNVR_3735	6	gain
2	96568061	96620640	52580	CNVR_3738	6	both
2	96858581	96900397	41817	CNVR_3745	6	both
2	97974960	98037384	62425	CNVR_3760	6	gain
2	102200086	102283109	83024	CNVR_3800	6	gain
2	106795234	106873750	78517	CNVR_3838	6	gain
2	107017867	107019088	1222	CNVR_3841	6	loss
2	107130637	107167887	37251	CNVR_3844	6	gain
2	114014087	114047590	33504	CNVR_3923	6	gain
2	114368468	114421511	53044	CNVR_3927	6	both
2	115838329	115875292	36964	CNVR_3943	6	both
2	116472032	116507629	35598	CNVR_3954	6	both
2	120997889	121080895	83007	CNVR_4003	6	gain
2	125854885	125860790	5906	CNVR_4071	6	gain
2	129726183	129786798	60616	CNVR_4103	6	gain
2	130706108	130745243	39136	CNVR_4110	6	both
2	131487967	131520506	32540	CNVR_4116	6	gain
2	134077167	134098136	20970	CNVR_4144	6	gain
2	136416200	136477704	61505	CNVR_4179	6	gain
2	138758837	138795322	36486	CNVR_4193	6	gain
2	142359385	142382775	23391	CNVR_4224	6	gain
2	144445057	144496592	51536	CNVR_4249	6	gain
20	412172	454275	42104	CNVR_4313	6	gain
20	1983461	2030117	46657	CNVR_4320	6	gain
20	8295851	8399869	104019	CNVR_4381	6	gain
20	9124450	9177554	53105	CNVR_4388	6	both
21	1335649	1398860	63212	CNVR_4443	6	gain
21	1831821	1951508	119688	CNVR_4447	6	gain
22	1686002	1785314	99313	CNVR_4497	6	gain
23	655392	712899	57508	CNVR_4511	6	gain
24	5518301	5596682	78382	CNVR_4575	6	gain
25LG2	395844	785235	389392	CNVR_4593	6	gain
26	1132893	1285774	152882	CNVR_4602	6	gain
27	3306348	3409899	103552	CNVR_4656	6	gain
3	5188505	5196646	8142	CNVR_4721	6	gain
3	6790362	6823841	33480	CNVR_4737	6	gain
3	13232390	13260191	27802	CNVR_4812	6	both
3	13404106	13443697	39592	CNVR_4815	6	gain
3	47125691	47131557	5867	CNVR_5069	6	gain
3	52278762	52308384	29623	CNVR_5136	6	gain
3	61429261	61565665	136405	CNVR_5228	6	gain
3	61610997	61632760	21764	CNVR_5230	6	gain
3	63288426	63292777	4352	CNVR_5250	6	loss
3	63372354	63495377	123024	CNVR_5253	6	both
3	66432855	66461148	28294	CNVR_5288	6	gain
3	68304323	68390342	86020	CNVR_5312	6	gain
3	71005951	71036223	30273	CNVR_5337	6	gain
3	71318592	71378305	59714	CNVR_5343	6	both
3	71860010	71887968	27959	CNVR_5355	6	gain
3	72648043	72705842	57800	CNVR_5367	6	gain
3	77272845	77314017	41173	CNVR_5392	6	both
3	80375432	80421259	45828	CNVR_5421	6	gain
3	81695501	81779839	84339	CNVR_5439	6	both
3	82011825	82041539	29715	CNVR_5443	6	gain
3	82597532	82621433	23902	CNVR_5450	6	gain
3	87371377	87417625	46249	CNVR_5506	6	both
3	88865000	88933119	68120	CNVR_5523	6	gain
3	91154755	91175407	20653	CNVR_5548	6	gain
3	93117116	93136842	19727	CNVR_5572	6	gain
3	100133970	100154280	20311	CNVR_5627	6	both
3	100188099	100216342	28244	CNVR_5629	6	both
3	101819794	101863166	43373	CNVR_5653	6	gain
3	104073790	104127796	54007	CNVR_5674	6	gain
3	104410589	104470287	59699	CNVR_5678	6	gain
3	110574117	110658041	83925	CNVR_5738	6	gain
4	3239694	3284391	44698	CNVR_5783	6	gain
4	3452096	3468209	16114	CNVR_5785	6	loss
4	16998571	17005360	6790	CNVR_5896	6	both
4	17217052	17260645	43594	CNVR_5899	6	gain
4	17422460	17456541	34082	CNVR_5900	6	gain
4	18905731	18943418	37688	CNVR_5920	6	gain
4	19905249	19953895	48647	CNVR_5934	6	gain
4	20551289	20604450	53162	CNVR_5941	6	gain
4	29136511	29179978	43468	CNVR_6026	6	gain
4	29955636	30035931	80296	CNVR_6043	6	gain
4	30180021	30214593	34573	CNVR_6046	6	gain
4	30223417	30250490	27074	CNVR_6047	6	gain
4	31532496	31552691	20196	CNVR_6065	6	gain
4	32523262	32552071	28810	CNVR_6076	6	gain
4	33313257	33358538	45282	CNVR_6087	6	both
4	38615993	38633574	17582	CNVR_6148	6	gain
4	39086732	39161083	74352	CNVR_6155	6	gain
4	47752105	47805152	53048	CNVR_6237	6	gain
4	48660912	48690104	29193	CNVR_6256	6	gain
4	52066940	52099477	32538	CNVR_6293	6	gain
4	56460886	56490864	29979	CNVR_6331	6	both
4	62880212	62919839	39628	CNVR_6397	6	gain
4A	1794337	1837887	43551	CNVR_6464	6	both
4A	2402012	2440160	38149	CNVR_6473	6	gain
4A	18255590	18280476	24887	CNVR_6593	6	loss
5	2482951	2490616	7666	CNVR_6644	6	both
5	2785860	2831168	45309	CNVR_6654	6	gain
5	3839840	3923954	84115	CNVR_6664	6	both
5	6633273	6663502	30230	CNVR_6697	6	gain
5	19452958	19477567	24610	CNVR_6765	6	gain
5	20183144	20225927	42784	CNVR_6786	6	both
5	20888589	20925055	36467	CNVR_6793	6	gain
5	25391575	25427176	35602	CNVR_6819	6	gain
5	30174910	30242923	68014	CNVR_6849	6	gain
5	31519187	31567171	47985	CNVR_6867	6	gain
5	33720200	33753963	33764	CNVR_6893	6	gain
5	53918875	53931350	12476	CNVR_7037	6	gain
5	56798446	56860631	62186	CNVR_7063	6	gain
5	57878636	57943959	65324	CNVR_7079	6	gain
6	1896182	1951708	55527	CNVR_7124	6	both
6	23338626	23387565	48940	CNVR_7216	6	both
6	26778714	26834971	56258	CNVR_7244	6	gain
6	29282712	29320519	37808	CNVR_7275	6	gain
7	1927347	1976150	48804	CNVR_7335	6	gain
7	3601787	3646914	45128	CNVR_7354	6	both
7	30652474	30680195	27722	CNVR_7532	6	gain
7	34830634	34869028	38395	CNVR_7571	6	gain
8	687038	714768	27731	CNVR_7593	6	both
8	841263	878684	37422	CNVR_7595	6	gain
8	19647057	19662195	15139	CNVR_7731	6	gain
8	23900180	23912841	12662	CNVR_7758	6	both
8	30048365	30114316	65952	CNVR_7811	6	gain
9	875765	902428	26664	CNVR_7826	6	gain
9	1993450	2030499	37050	CNVR_7837	6	gain
9	5168384	5241256	72873	CNVR_7851	6	gain
9	15480019	15489541	9523	CNVR_7926	6	gain
9	15810385	15840863	30479	CNVR_7928	6	gain
9	21678511	21720392	41882	CNVR_7980	6	gain
1	511	71168	70658	CNVR_1	5	gain
1	3198139	3254184	56046	CNVR_24	5	gain
1	4344423	4372118	27696	CNVR_40	5	gain
1	4601981	4633089	31109	CNVR_45	5	gain
1	8772662	8801847	29186	CNVR_89	5	both
1	10469637	10474207	4571	CNVR_111	5	loss
1	19098772	19128095	29324	CNVR_178	5	gain
1	31226072	31236982	10911	CNVR_289	5	gain
1	33075643	33092480	16838	CNVR_307	5	both
1	35773146	35794895	21750	CNVR_337	5	gain
1	36145516	36189331	43816	CNVR_342	5	gain
1	42996612	43049358	52747	CNVR_404	5	gain
1	44497746	44534411	36666	CNVR_427	5	both
1	45396985	45427298	30314	CNVR_440	5	both
1	51647754	51699160	51407	CNVR_509	5	gain
1	52832731	52931867	99137	CNVR_524	5	gain
1	53025894	53057846	31953	CNVR_525	5	gain
1	54168168	54189153	20986	CNVR_544	5	gain
1	57972083	58008863	36781	CNVR_571	5	gain
1	58756982	58803566	46585	CNVR_575	5	gain
1	59220835	59227902	7068	CNVR_579	5	loss
1	69532240	69569963	37724	CNVR_667	5	gain
1	74143735	74160728	16994	CNVR_714	5	both
1	75446182	75479613	33432	CNVR_736	5	gain
1	76708106	76749153	41048	CNVR_752	5	gain
1	79904976	79932428	27453	CNVR_786	5	gain
1	81056039	81121642	65604	CNVR_800	5	gain
1	90579374	90622066	42693	CNVR_880	5	gain
1	93958383	93975780	17398	CNVR_916	5	gain
1	97120306	97154734	34429	CNVR_953	5	gain
1	98995973	99013293	17321	CNVR_973	5	gain
1	99171214	99181557	10344	CNVR_978	5	both
1	99601338	99632966	31629	CNVR_985	5	gain
1	102867222	102887789	20568	CNVR_1031	5	gain
1	104842223	104880297	38075	CNVR_1067	5	gain
1	110402282	110410644	8363	CNVR_1144	5	gain
1	111437279	111458048	20770	CNVR_1161	5	gain
1	111494816	111525523	30708	CNVR_1162	5	gain
10	258784	368456	109673	CNVR_1178	5	gain
10	1975544	2030764	55221	CNVR_1185	5	gain
10	3892394	3911949	19556	CNVR_1206	5	gain
10	14166788	14189485	22698	CNVR_1290	5	both
10	14251883	14301659	49777	CNVR_1291	5	gain
10	18449941	18530913	80973	CNVR_1325	5	gain
10	19795774	19899879	104106	CNVR_1332	5	gain
11	841917	1041610	199694	CNVR_1336	5	gain
11	3356174	3384933	28760	CNVR_1364	5	gain
11	3559569	3593915	34347	CNVR_1368	5	gain
11	5874438	5947298	72861	CNVR_1389	5	both
11	9694365	9743493	49129	CNVR_1408	5	both
12	3805303	3835080	29778	CNVR_1514	5	gain
12	9078413	9092619	14207	CNVR_1558	5	gain
12	11931103	11947385	16283	CNVR_1573	5	gain
12	14286784	14298740	11957	CNVR_1596	5	gain
12	14634811	14664013	29203	CNVR_1602	5	both
12	16379418	16482355	102938	CNVR_1615	5	both
12	17687588	17720166	32579	CNVR_1622	5	both
12	17829898	17855640	25743	CNVR_1624	5	gain
13	8043692	8089296	45605	CNVR_1699	5	gain
13	11605494	11642840	37347	CNVR_1749	5	gain
13	11973982	12019395	45414	CNVR_1758	5	gain
14	2735766	2749245	13480	CNVR_1823	5	gain
14	3155113	3206437	51325	CNVR_1828	5	both
14	13855810	13924654	68845	CNVR_1917	5	both
14	15576065	15649490	73426	CNVR_1934	5	gain
15	1667321	1748396	81076	CNVR_1946	5	gain
17	2505625	2566583	60959	CNVR_2052	5	gain
17	4382230	4432408	50179	CNVR_2062	5	gain
17	6380969	6424044	43076	CNVR_2072	5	gain
18	2249517	2267280	17764	CNVR_2124	5	gain
18	2308856	2344131	35276	CNVR_2125	5	gain
18	2925118	2961165	36048	CNVR_2130	5	gain
18	6019759	6031952	12194	CNVR_2160	5	gain
18	6306259	6386469	80211	CNVR_2163	5	gain
18	7044406	7052760	8355	CNVR_2168	5	both
18	7763375	7786179	22805	CNVR_2170	5	both
18	10027333	10089473	62141	CNVR_2190	5	both
18	10452500	10479082	26583	CNVR_2194	5	gain
19	677158	731295	54138	CNVR_2204	5	gain
19	6708806	6741812	33007	CNVR_2255	5	gain
1A	903330	1034487	131158	CNVR_2281	5	both
1A	5746315	5826815	80501	CNVR_2321	5	gain
1A	7051090	7085719	34630	CNVR_2329	5	both
1A	7372126	7444170	72045	CNVR_2334	5	gain
1A	7782479	7796459	13981	CNVR_2342	5	gain
1A	9115581	9141066	25486	CNVR_2361	5	gain
1A	9517284	9560126	42843	CNVR_2366	5	gain
1A	25631028	25688687	57660	CNVR_2502	5	gain
1A	26127217	26190448	63232	CNVR_2509	5	gain
1A	30309369	30352079	42711	CNVR_2556	5	both
1A	30512455	30542763	30309	CNVR_2558	5	gain
1A	30550131	30588650	38520	CNVR_2559	5	gain
1A	35237243	35275016	37774	CNVR_2594	5	gain
1A	39171693	39233540	61848	CNVR_2637	5	gain
1A	39793344	39841364	48021	CNVR_2645	5	gain
1A	45791973	45815378	23406	CNVR_2696	5	gain
1A	47997067	48030330	33264	CNVR_2708	5	gain
1A	68714823	68736390	21568	CNVR_2818	5	gain
2	2349749	2367079	17331	CNVR_2846	5	both
2	7136935	7196961	60027	CNVR_2892	5	both
2	12091019	12112589	21571	CNVR_2953	5	gain
2	18699686	18739380	39695	CNVR_2992	5	gain
2	18993929	19022330	28402	CNVR_2996	5	gain
2	22803283	22915197	111915	CNVR_3026	5	gain
2	30343185	30378351	35167	CNVR_3120	5	both
2	32489820	32569146	79327	CNVR_3141	5	both
2	34243056	34263002	19947	CNVR_3157	5	gain
2	39480067	39506154	26088	CNVR_3203	5	gain
2	45224442	45238814	14373	CNVR_3254	5	both
2	57477966	57533270	55305	CNVR_3402	5	gain
2	63730187	63754560	24374	CNVR_3463	5	gain
2	68925606	68935275	9670	CNVR_3507	5	gain
2	74210281	74225597	15317	CNVR_3562	5	both
2	75047179	75070367	23189	CNVR_3570	5	gain
2	76086000	76132075	46076	CNVR_3577	5	gain
2	76638446	76662402	23957	CNVR_3585	5	gain
2	83103874	83184710	80837	CNVR_3615	5	gain
2	86635388	86677897	42510	CNVR_3638	5	both
2	87793897	87813728	19832	CNVR_3648	5	both
2	87996978	88054193	57216	CNVR_3651	5	both
2	89099324	89145036	45713	CNVR_3662	5	gain
2	89998193	90059074	60882	CNVR_3671	5	both
2	94374279	94398766	24488	CNVR_3708	5	gain
2	94966792	94998940	32149	CNVR_3714	5	gain
2	96078263	96099240	20978	CNVR_3731	5	gain
2	97071678	97133128	61451	CNVR_3750	5	gain
2	102531312	102557471	26160	CNVR_3805	5	gain
2	102902561	102938738	36178	CNVR_3811	5	gain
2	103190830	103235266	44437	CNVR_3813	5	gain
2	108438409	108461455	23047	CNVR_3856	5	gain
2	109430830	109449120	18291	CNVR_3870	5	gain
2	110947466	110992805	45340	CNVR_3888	5	gain
2	112230142	112260311	30170	CNVR_3901	5	both
2	115436712	115472335	35624	CNVR_3938	5	gain
2	119011594	119079689	68096	CNVR_3975	5	gain
2	120240599	120263619	23021	CNVR_3989	5	both
2	120336800	120382467	45668	CNVR_3992	5	gain
2	121826474	121842288	15815	CNVR_4011	5	gain
2	124026366	124063295	36930	CNVR_4046	5	both
2	124797337	124831392	34056	CNVR_4056	5	gain
2	126426584	126458871	32288	CNVR_4079	5	both
2	131260513	131304362	43850	CNVR_4114	5	gain
2	132103647	132121265	17619	CNVR_4121	5	gain
2	133097201	133110628	13428	CNVR_4131	5	both
2	133941477	133955776	14300	CNVR_4140	5	both
2	134317890	134345674	27785	CNVR_4148	5	gain
2	135489094	135546448	57355	CNVR_4170	5	gain
2	136780159	136807359	27201	CNVR_4180	5	gain
2	138084321	138095658	11338	CNVR_4187	5	gain
2	138423073	138429233	6161	CNVR_4189	5	gain
2	141204555	141223938	19384	CNVR_4209	5	both
2	141809647	141844781	35135	CNVR_4216	5	gain
2	143152063	143226413	74351	CNVR_4238	5	gain
20	2763025	2850408	87384	CNVR_4331	5	gain
20	9277025	9313949	36925	CNVR_4390	5	gain
20	12334527	12406633	72107	CNVR_4414	5	both
20	12771657	12779989	8333	CNVR_4419	5	gain
20	14127969	14162311	34343	CNVR_4433	5	gain
22	1072640	1118705	46066	CNVR_4492	5	gain
22	1125061	1205279	80219	CNVR_4493	5	gain
23	1098848	1131673	32826	CNVR_4513	5	gain
23	1330882	1354185	23304	CNVR_4516	5	gain
23	1837826	1881198	43373	CNVR_4520	5	both
24	1539098	1624598	85501	CNVR_4541	5	gain
24	5290580	5347101	56522	CNVR_4573	5	gain
26	4200584	4257602	57019	CNVR_4618	5	gain
27	1456831	1495649	38819	CNVR_4634	5	gain
28	671971	703628	31658	CNVR_4662	5	gain
3	1748180	1754876	6697	CNVR_4693	5	both
3	4455916	4511564	55649	CNVR_4717	5	gain
3	6073647	6093603	19957	CNVR_4730	5	gain
3	6663995	6693486	29492	CNVR_4736	5	gain
3	8882802	8903020	20219	CNVR_4761	5	gain
3	9839328	9907724	68397	CNVR_4768	5	gain
3	13021478	13054187	32710	CNVR_4806	5	gain
3	13335751	13373481	37731	CNVR_4814	5	gain
3	16183927	16241200	57274	CNVR_4839	5	gain
3	21983263	22041843	58581	CNVR_4885	5	gain
3	36297090	36324941	27852	CNVR_4951	5	gain
3	37480941	37542967	62027	CNVR_4963	5	gain
3	37579055	37582374	3320	CNVR_4964	5	both
3	40439768	40465315	25548	CNVR_4998	5	gain
3	41559130	41642888	83759	CNVR_5014	5	gain
3	45375339	45404189	28851	CNVR_5051	5	gain
3	49027009	49034485	7477	CNVR_5095	5	gain
3	54877472	54940893	63422	CNVR_5162	5	gain
3	55330186	55350971	20786	CNVR_5165	5	gain
3	61957774	61978171	20398	CNVR_5234	5	gain
3	62470626	62486004	15379	CNVR_5241	5	gain
3	70701734	70766851	65118	CNVR_5331	5	gain
3	79484715	79485794	1080	CNVR_5411	5	gain
3	79826068	79870586	44519	CNVR_5414	5	both
3	80271152	80315698	44547	CNVR_5420	5	gain
3	80545054	80574252	29199	CNVR_5425	5	gain
3	82154373	82185766	31394	CNVR_5446	5	gain
3	86579908	86623060	43153	CNVR_5493	5	gain
3	86702617	86739616	37000	CNVR_5495	5	gain
3	87743648	87779327	35680	CNVR_5512	5	both
3	90662043	90698673	36631	CNVR_5542	5	gain
3	94128245	94163480	35236	CNVR_5580	5	gain
3	94501593	94532229	30637	CNVR_5584	5	both
3	95226398	95272653	46256	CNVR_5590	5	both
3	96892365	96954418	62054	CNVR_5603	5	gain
3	99169290	99222081	52792	CNVR_5618	5	gain
3	99553110	99590603	37494	CNVR_5620	5	gain
3	100273185	100310673	37489	CNVR_5631	5	gain
3	100323680	100345139	21460	CNVR_5632	5	both
3	101306243	101353817	47575	CNVR_5645	5	gain
3	103407625	103451025	43401	CNVR_5670	5	gain
3	104934222	104969667	35446	CNVR_5686	5	gain
3	105211744	105252149	40406	CNVR_5688	5	gain
3	105257089	105319533	62445	CNVR_5689	5	gain
3	108744020	108772314	28295	CNVR_5721	5	gain
4	5481199	5485641	4443	CNVR_5808	5	gain
4	6623578	6642736	19159	CNVR_5815	5	gain
4	6820925	6858740	37816	CNVR_5818	5	gain
4	7079529	7101997	22469	CNVR_5821	5	gain
4	7738945	7760518	21574	CNVR_5826	5	gain
4	11545382	11565428	20047	CNVR_5840	5	both
4	11616161	11645339	29179	CNVR_5841	5	gain
4	14659968	14709227	49260	CNVR_5868	5	gain
4	16845921	16858925	13005	CNVR_5893	5	gain
4	23607637	23621216	13580	CNVR_5971	5	gain
4	27300029	27341135	41107	CNVR_6000	5	gain
4	27773765	27806911	33147	CNVR_6006	5	gain
4	28970915	28999393	28479	CNVR_6020	5	gain
4	30287357	30328598	41242	CNVR_6049	5	both
4	30409051	30458713	49663	CNVR_6051	5	gain
4	32736041	32779481	43441	CNVR_6080	5	gain
4	34828726	34841555	12830	CNVR_6116	5	both
4	38486899	38556483	69585	CNVR_6147	5	both
4	41480208	41486255	6048	CNVR_6186	5	gain
4	41977864	41994890	17027	CNVR_6192	5	gain
4	43508646	43604598	95953	CNVR_6197	5	gain
4	47837154	47864419	27266	CNVR_6239	5	gain
4	48554388	48597545	43158	CNVR_6253	5	gain
4	49178989	49218611	39623	CNVR_6264	5	gain
4	51651885	51663026	11142	CNVR_6289	5	gain
4	52559482	52578464	18983	CNVR_6298	5	both
4	55211170	55247379	36210	CNVR_6320	5	gain
4	58876754	58912419	35666	CNVR_6357	5	gain
4	62281090	62323607	42518	CNVR_6391	5	gain
4	63776567	63784121	7555	CNVR_6402	5	gain
4	64960463	65003990	43528	CNVR_6425	5	gain
4	65598794	65624898	26105	CNVR_6435	5	both
4A	4197936	4215860	17925	CNVR_6502	5	gain
4A	8180182	8209199	29018	CNVR_6539	5	both
4A	8228800	8265786	36987	CNVR_6540	5	gain
4A	9995522	10097837	102316	CNVR_6550	5	gain
4A	19160093	19233007	72915	CNVR_6602	5	gain
5	1351416	1389559	38144	CNVR_6626	5	both
5	1881603	1909096	27494	CNVR_6634	5	gain
5	2055681	2063061	7381	CNVR_6639	5	gain
5	2689447	2709088	19642	CNVR_6650	5	gain
5	4076159	4106431	30273	CNVR_6665	5	gain
5	4190588	4242831	52244	CNVR_6667	5	gain
5	6121168	6151157	29990	CNVR_6692	5	both
5	6459921	6554144	94224	CNVR_6696	5	both
5	15038196	15084856	46661	CNVR_6736	5	gain
5	15933627	15966819	33193	CNVR_6738	5	gain
5	19340941	19393658	52718	CNVR_6761	5	gain
5	20078373	20122344	43972	CNVR_6784	5	both
5	24695357	24784506	89150	CNVR_6810	5	gain
5	26215454	26274478	59025	CNVR_6826	5	gain
5	29418696	29422363	3668	CNVR_6842	5	gain
5	30335702	30368048	32347	CNVR_6851	5	gain
5	31585079	31604244	19166	CNVR_6868	5	gain
5	31700070	31788389	88320	CNVR_6869	5	gain
5	32210944	32239499	28556	CNVR_6872	5	gain
5	32959661	32980395	20735	CNVR_6882	5	gain
5	33211726	33253105	41380	CNVR_6885	5	both
5	33980013	34012099	32087	CNVR_6897	5	gain
5	39870213	39909585	39373	CNVR_6931	5	both
5	43695077	43714042	18966	CNVR_6968	5	gain
5	47856040	47915106	59067	CNVR_6992	5	gain
5	56113314	56129508	16195	CNVR_7057	5	gain
5	57160433	57208823	48391	CNVR_7067	5	gain
5	58217570	58238065	20496	CNVR_7082	5	gain
5	58957940	59031866	73927	CNVR_7088	5	gain
5	59234564	59353887	119324	CNVR_7091	5	both
6	26939	47333	20395	CNVR_7104	5	gain
6	9341902	9397961	56060	CNVR_7163	5	gain
6	15617557	15655520	37964	CNVR_7181	5	gain
6	16565561	16580006	14446	CNVR_7186	5	gain
6	23461069	23482484	21416	CNVR_7219	5	gain
6	26145210	26206077	60868	CNVR_7238	5	gain
6	27435838	27459851	24014	CNVR_7252	5	gain
6	27666296	27675776	9481	CNVR_7256	5	gain
6	32763497	32835677	72181	CNVR_7316	5	gain
6	32854932	32893239	38308	CNVR_7317	5	gain
7	5796704	5837396	40693	CNVR_7370	5	gain
7	6686737	6701253	14517	CNVR_7382	5	gain
7	7369471	7385757	16287	CNVR_7392	5	gain
7	12522372	12540360	17989	CNVR_7426	5	gain
7	19301394	19321096	19703	CNVR_7456	5	gain
7	30594734	30640380	45647	CNVR_7531	5	gain
7	30920625	30924661	4037	CNVR_7534	5	loss
7	32305707	32331130	25424	CNVR_7542	5	gain
7	32822469	32870663	48195	CNVR_7550	5	gain
7	35206698	35260276	53579	CNVR_7574	5	gain
8	559341	579993	20653	CNVR_7592	5	both
8	990430	1028083	37654	CNVR_7597	5	gain
8	1102581	1128491	25911	CNVR_7599	5	gain
8	4373122	4447395	74274	CNVR_7639	5	gain
8	9086661	9169950	83290	CNVR_7662	5	gain
8	16634437	16676744	42308	CNVR_7701	5	gain
8	17886876	17919574	32699	CNVR_7711	5	gain
8	19194405	19214413	20009	CNVR_7726	5	gain
8	23418368	23469084	50717	CNVR_7753	5	gain
8	24319713	24346845	27133	CNVR_7760	5	gain
8	30139508	30187049	47542	CNVR_7812	5	gain
9	1237820	1280075	42256	CNVR_7829	5	gain
9	3263291	3313136	49846	CNVR_7843	5	gain
9	6758230	6777175	18946	CNVR_7854	5	gain
9	7760306	7810518	50213	CNVR_7867	5	both
9	17790233	17799929	9697	CNVR_7938	5	gain
LGE22	685962	770814	84853	CNVR_8008	5	gain
1	4391009	4415831	24823	CNVR_42	4	gain
1	4819476	4841752	22277	CNVR_50	4	gain
1	5137955	5218372	80418	CNVR_53	4	gain
1	7198896	7253222	54327	CNVR_72	4	both
1	9088946	9156638	67693	CNVR_96	4	gain
1	10452779	10458945	6167	CNVR_110	4	gain
1	11079963	11088059	8097	CNVR_118	4	gain
1	19377231	19429623	52393	CNVR_181	4	gain
1	23008219	23035642	27424	CNVR_221	4	gain
1	23758589	23825262	66674	CNVR_229	4	gain
1	30062871	30095565	32695	CNVR_281	4	gain
1	32346210	32357952	11743	CNVR_300	4	gain
1	33498165	33531952	33788	CNVR_311	4	gain
1	35284342	35321409	37068	CNVR_331	4	gain
1	35623500	35673372	49873	CNVR_333	4	gain
1	36533815	36579487	45673	CNVR_349	4	gain
1	40689157	40742877	53721	CNVR_381	4	gain
1	40978448	41004450	26003	CNVR_384	4	gain
1	41510576	41535069	24494	CNVR_388	4	gain
1	41811834	41831155	19322	CNVR_391	4	gain
1	41943589	41999907	56319	CNVR_393	4	both
1	44930300	44947411	17112	CNVR_431	4	gain
1	46546623	46568122	21500	CNVR_458	4	gain
1	46584940	46636587	51648	CNVR_459	4	gain
1	50831630	50858780	27151	CNVR_497	4	gain
1	51705634	51724040	18407	CNVR_510	4	gain
1	53519653	53531346	11694	CNVR_531	4	loss
1	54069522	54081773	12252	CNVR_541	4	gain
1	60779587	60792779	13193	CNVR_592	4	gain
1	69147834	69170692	22859	CNVR_663	4	gain
1	69638986	69649854	10869	CNVR_669	4	gain
1	71609400	71629271	19872	CNVR_688	4	both
1	72104752	72414745	309994	CNVR_693	4	both
1	72694745	72731583	36839	CNVR_697	4	gain
1	73997053	74005326	8274	CNVR_711	4	gain
1	76480581	76540619	60039	CNVR_751	4	gain
1	78490546	78521122	30577	CNVR_771	4	gain
1	78896155	78938844	42690	CNVR_775	4	gain
1	79815755	79825950	10196	CNVR_785	4	gain
1	80022204	80051396	29193	CNVR_788	4	gain
1	80060845	80094386	33542	CNVR_789	4	gain
1	82521083	82525880	4798	CNVR_819	4	loss
1	84929516	84983886	54371	CNVR_844	4	gain
1	87060249	87110227	49979	CNVR_857	4	gain
1	88402667	88427537	24871	CNVR_867	4	gain
1	93176269	93227793	51525	CNVR_908	4	gain
1	93417052	93431285	14234	CNVR_910	4	gain
1	94050562	94067012	16451	CNVR_917	4	gain
1	95714477	95771158	56682	CNVR_936	4	gain
1	96025616	96042019	16404	CNVR_938	4	gain
1	97832456	97856439	23984	CNVR_960	4	gain
1	98673205	98685291	12087	CNVR_968	4	gain
1	99120732	99159368	38637	CNVR_977	4	gain
1	100184370	100214618	30249	CNVR_996	4	gain
1	101078616	101096516	17901	CNVR_1007	4	gain
1	101197616	101198649	1034	CNVR_1010	4	loss
1	102099545	102162957	63413	CNVR_1019	4	gain
1	103200168	103229927	29760	CNVR_1039	4	gain
1	103441407	103470178	28772	CNVR_1042	4	gain
1	104674679	104715944	41266	CNVR_1064	4	gain
1	105481148	105495162	14015	CNVR_1078	4	gain
1	105565645	105595535	29891	CNVR_1081	4	gain
1	106013217	106026736	13520	CNVR_1088	4	gain
1	106166433	106186139	19707	CNVR_1092	4	gain
1	106354261	106374299	20039	CNVR_1096	4	gain
1	108278688	108311328	32641	CNVR_1121	4	gain
1	108912702	109018693	105992	CNVR_1126	4	both
1	109594833	109633857	39025	CNVR_1131	4	gain
1	111380381	111399672	19292	CNVR_1160	4	gain
1	112659010	112856099	197090	CNVR_1173	4	gain
10	1366368	1416761	50394	CNVR_1182	4	gain
10	3321098	3338659	17562	CNVR_1196	4	gain
10	5310321	5350907	40587	CNVR_1221	4	gain
10	11354278	11361144	6867	CNVR_1266	4	gain
10	12370910	12488184	117275	CNVR_1276	4	gain
10	15265009	15315954	50946	CNVR_1301	4	gain
10	17148412	17201007	52596	CNVR_1318	4	gain
11	2359220	2431662	72443	CNVR_1347	4	gain
11	2501580	2528998	27419	CNVR_1349	4	gain
11	3520439	3543728	23290	CNVR_1367	4	gain
11	3894750	3906364	11615	CNVR_1373	4	gain
11	5953572	5979336	25765	CNVR_1390	4	gain
11	6426747	6443140	16394	CNVR_1394	4	gain
11	9211942	9223410	11469	CNVR_1403	4	gain
11	12927196	12960168	32973	CNVR_1435	4	gain
11	18257016	18322280	65265	CNVR_1460	4	gain
12	1111927	1308593	196667	CNVR_1481	4	gain
12	4123164	4140664	17501	CNVR_1517	4	both
12	5346784	5389336	42553	CNVR_1523	4	gain
12	7346675	7372774	26100	CNVR_1538	4	gain
12	8864474	8891902	27429	CNVR_1554	4	gain
12	9456936	9512812	55877	CNVR_1562	4	gain
12	13452072	13492452	40381	CNVR_1588	4	gain
12	17507410	17529739	22330	CNVR_1619	4	gain
13	422960	555228	132269	CNVR_1641	4	both
13	1559005	1614496	55492	CNVR_1654	4	gain
13	2722286	2743253	20968	CNVR_1662	4	gain
13	2909947	2944461	34515	CNVR_1665	4	gain
13	5841604	5881895	40292	CNVR_1684	4	gain
13	6116291	6142791	26501	CNVR_1686	4	gain
13	10202938	10223525	20588	CNVR_1726	4	gain
13	11912589	11931337	18749	CNVR_1756	4	gain
13	12172706	12210855	38150	CNVR_1761	4	gain
13	12644773	12662699	17927	CNVR_1769	4	gain
13	13181912	13192957	11046	CNVR_1778	4	both
13	15179771	15211970	32200	CNVR_1799	4	gain
13	16386459	16408525	22067	CNVR_1809	4	gain
14	3403212	3480188	76977	CNVR_1832	4	gain
14	4325616	4331731	6116	CNVR_1844	4	gain
14	4495006	4531573	36568	CNVR_1848	4	gain
14	5170452	5174982	4531	CNVR_1856	4	both
14	5422516	5436008	13493	CNVR_1857	4	gain
14	7028456	7045133	16678	CNVR_1866	4	gain
15	5991929	6022962	31034	CNVR_1991	4	gain
15	8502987	8515072	12086	CNVR_2005	4	gain
15	9553305	9560057	6753	CNVR_2012	4	both
15	10093140	10109344	16205	CNVR_2018	4	both
15	11891764	11924088	32325	CNVR_2026	4	gain
15	12234022	12267527	33506	CNVR_2029	4	gain
15	13538699	13623412	84714	CNVR_2036	4	both
17	4013599	4055540	41942	CNVR_2060	4	gain
17	6549848	6575026	25179	CNVR_2075	4	gain
17	8219978	8232443	12466	CNVR_2094	4	gain
18	718473	774830	56358	CNVR_2116	4	gain
18	3060720	3092384	31665	CNVR_2131	4	gain
18	4311819	4375895	64077	CNVR_2137	4	gain
18	5085956	5113758	27803	CNVR_2149	4	both
18	7834001	7900136	66136	CNVR_2171	4	gain
18	11147108	11180007	32900	CNVR_2199	4	gain
19	1257358	1279545	22188	CNVR_2213	4	gain
19	3124891	3130249	5359	CNVR_2233	4	gain
19	3947669	3989851	42183	CNVR_2238	4	gain
1A	3933023	3993007	59985	CNVR_2306	4	gain
1A	3997757	4027901	30145	CNVR_2307	4	both
1A	4123691	4135712	12022	CNVR_2308	4	gain
1A	4248089	4271415	23327	CNVR_2310	4	gain
1A	5156857	5186556	29700	CNVR_2320	4	both
1A	7658081	7710936	52856	CNVR_2340	4	gain
1A	15343177	15385949	42773	CNVR_2393	4	both
1A	16256876	16321141	64266	CNVR_2404	4	gain
1A	17204360	17249649	45290	CNVR_2416	4	gain
1A	18115068	18127011	11944	CNVR_2426	4	gain
1A	19537710	19549164	11455	CNVR_2435	4	gain
1A	19606726	19620672	13947	CNVR_2437	4	gain
1A	19648374	19668375	20002	CNVR_2438	4	loss
1A	19824174	19883047	58874	CNVR_2443	4	gain
1A	23256698	23271028	14331	CNVR_2479	4	loss
1A	23620419	23641145	20727	CNVR_2482	4	gain
1A	24470775	24524925	54151	CNVR_2489	4	gain
1A	25344598	25375268	30671	CNVR_2500	4	loss
1A	28702189	28734734	32546	CNVR_2537	4	gain
1A	29779392	29785311	5920	CNVR_2550	4	loss
1A	38917857	38974421	56565	CNVR_2632	4	gain
1A	39124875	39165681	40807	CNVR_2636	4	gain
1A	40503499	40534905	31407	CNVR_2652	4	both
1A	43369632	43405697	36066	CNVR_2675	4	gain
1A	45119234	45144976	25743	CNVR_2692	4	gain
1A	51425316	51465503	40188	CNVR_2731	4	gain
1A	55029421	55080325	50905	CNVR_2761	4	gain
1A	55729791	55778511	48721	CNVR_2775	4	gain
1A	67783711	67805896	22186	CNVR_2806	4	gain
1A	69378274	69447394	69121	CNVR_2826	4	both
1A	70170534	70520714	350181	CNVR_2831	4	both
2	2210248	2221050	10803	CNVR_2842	4	both
2	5158302	5177061	18760	CNVR_2872	4	gain
2	14185610	14208596	22987	CNVR_2971	4	gain
2	15010896	15067790	56895	CNVR_2974	4	gain
2	18447430	18463785	16356	CNVR_2987	4	gain
2	19849056	19867817	18762	CNVR_3003	4	gain
2	23597375	23640694	43320	CNVR_3037	4	gain
2	23797943	23836011	38069	CNVR_3039	4	gain
2	23852165	23879969	27805	CNVR_3040	4	gain
2	29540285	29600659	60375	CNVR_3109	4	gain
2	30744314	30778795	34482	CNVR_3125	4	both
2	30999276	31013531	14256	CNVR_3129	4	loss
2	31503323	31514763	11441	CNVR_3133	4	gain
2	33730439	33791169	60731	CNVR_3150	4	gain
2	34556287	34578426	22140	CNVR_3158	4	gain
2	36084777	36135177	50401	CNVR_3172	4	gain
2	40300761	40311102	10342	CNVR_3211	4	gain
2	40889399	40907979	18581	CNVR_3216	4	gain
2	42056103	42080827	24725	CNVR_3223	4	gain
2	48647254	48725594	78341	CNVR_3299	4	gain
2	49929749	50004889	75141	CNVR_3315	4	gain
2	50517802	50557759	39958	CNVR_3325	4	loss
2	52455587	52487180	31594	CNVR_3346	4	gain
2	53068645	53103364	34720	CNVR_3349	4	gain
2	53227158	53232318	5161	CNVR_3352	4	both
2	55677370	55741505	64136	CNVR_3381	4	gain
2	55835948	55862160	26213	CNVR_3383	4	gain
2	56592634	56625898	33265	CNVR_3397	4	gain
2	57867808	57889578	21771	CNVR_3408	4	gain
2	58574205	58640627	66423	CNVR_3417	4	both
2	58861522	58905542	44021	CNVR_3419	4	gain
2	62314433	62376342	61910	CNVR_3448	4	gain
2	62390296	62419386	29091	CNVR_3449	4	gain
2	65579261	65605868	26608	CNVR_3474	4	gain
2	66052757	66066408	13652	CNVR_3481	4	gain
2	72860413	72874811	14399	CNVR_3544	4	gain
2	72955890	72975121	19232	CNVR_3547	4	gain
2	74695375	74730365	34991	CNVR_3568	4	gain
2	75138752	75233103	94352	CNVR_3571	4	gain
2	76548610	76616039	67430	CNVR_3584	4	gain
2	78247658	78287554	39897	CNVR_3595	4	gain
2	81399976	81545941	145966	CNVR_3607	4	gain
2	83261210	83273232	12023	CNVR_3616	4	gain
2	88246890	88269769	22880	CNVR_3655	4	gain
2	88430193	88454554	24362	CNVR_3656	4	gain
2	88608728	88627116	18389	CNVR_3658	4	gain
2	90287650	90320439	32790	CNVR_3675	4	gain
2	93900468	93912847	12380	CNVR_3700	4	gain
2	94884401	94891564	7164	CNVR_3713	4	gain
2	95009807	95027745	17939	CNVR_3715	4	gain
2	96394255	96419180	24926	CNVR_3736	4	gain
2	98102467	98118454	15988	CNVR_3762	4	gain
2	100142123	100145941	3819	CNVR_3774	4	both
2	100902952	100940039	37088	CNVR_3782	4	gain
2	105286272	105366863	80592	CNVR_3828	4	gain
2	106960630	106992072	31443	CNVR_3840	4	gain
2	107277117	107311840	34724	CNVR_3847	4	gain
2	107562450	107573127	10678	CNVR_3851	4	gain
2	109745528	109769475	23948	CNVR_3871	4	gain
2	109784694	109796391	11698	CNVR_3872	4	gain
2	111814164	111847118	32955	CNVR_3898	4	gain
2	113606172	113690459	84288	CNVR_3918	4	both
2	117892450	117934001	41552	CNVR_3968	4	gain
2	119386933	119394756	7824	CNVR_3980	4	gain
2	120151700	120191376	39677	CNVR_3987	4	gain
2	120267059	120322700	55642	CNVR_3990	4	gain
2	123858522	123896234	37713	CNVR_4043	4	gain
2	123924403	123982657	58255	CNVR_4045	4	gain
2	124973478	124994588	21111	CNVR_4058	4	gain
2	126217597	126291202	73606	CNVR_4077	4	gain
2	126901262	126928759	27498	CNVR_4081	4	gain
2	131922019	131984390	62372	CNVR_4120	4	gain
2	133893055	133909717	16663	CNVR_4139	4	gain
2	134774545	134815504	40960	CNVR_4156	4	gain
2	138862530	138902478	39949	CNVR_4195	4	gain
2	140920188	140938967	18780	CNVR_4206	4	gain
2	144308321	144335768	27448	CNVR_4247	4	gain
2	146082457	146142274	59818	CNVR_4270	4	gain
20	2300888	2328788	27901	CNVR_4323	4	gain
20	3794458	3861860	67403	CNVR_4344	4	both
20	8922422	8951235	28814	CNVR_4385	4	gain
20	10856614	10894793	38180	CNVR_4404	4	both
20	13110886	13135959	25074	CNVR_4423	4	gain
20	13540797	13587289	46493	CNVR_4427	4	gain
20	13924658	13996380	71723	CNVR_4432	4	gain
21	507082	532224	25143	CNVR_4439	4	gain
21	3504578	3510879	6302	CNVR_4466	4	gain
21	4257598	4329126	71529	CNVR_4473	4	gain
24	1408785	1478429	69645	CNVR_4540	4	gain
24	2327623	2414154	86532	CNVR_4546	4	gain
24	2923335	2968896	45562	CNVR_4550	4	gain
24	6398248	6403708	5461	CNVR_4582	4	loss
25LG1	76075	122830	46756	CNVR_4587	4	gain
26	1511437	1573372	61936	CNVR_4604	4	gain
26	2800825	2818013	17189	CNVR_4611	4	loss
26	5458585	5501740	43156	CNVR_4622	4	gain
27	1252434	1280161	27728	CNVR_4632	4	gain
27	1527006	1560858	33853	CNVR_4635	4	gain
27	1798734	1941159	142426	CNVR_4637	4	gain
27	2375162	2409492	34331	CNVR_4647	4	gain
27	2690124	2713546	23423	CNVR_4651	4	gain
28	2194800	2314744	119945	CNVR_4670	4	both
3	4245875	4284287	38413	CNVR_4714	4	gain
3	8270409	8301963	31555	CNVR_4752	4	gain
3	8321269	8373902	52634	CNVR_4753	4	both
3	14869969	14887200	17232	CNVR_4827	4	gain
3	24104393	24110157	5765	CNVR_4908	4	gain
3	24291620	24320321	28702	CNVR_4909	4	gain
3	26792174	26832754	40581	CNVR_4916	4	gain
3	27429479	27464335	34857	CNVR_4918	4	loss
3	27927861	28012995	85135	CNVR_4921	4	gain
3	33873009	33927519	54511	CNVR_4934	4	gain
3	37248317	37282495	34179	CNVR_4960	4	gain
3	40547754	40598066	50313	CNVR_5001	4	both
3	40835374	40927007	91634	CNVR_5005	4	gain
3	41934405	41988873	54469	CNVR_5018	4	gain
3	45212923	45231358	18436	CNVR_5048	4	gain
3	48717211	48762663	45453	CNVR_5090	4	gain
3	49283577	49305248	21672	CNVR_5097	4	gain
3	50115291	50128797	13507	CNVR_5107	4	gain
3	50379897	50406690	26794	CNVR_5111	4	gain
3	51603326	51629784	26459	CNVR_5127	4	gain
3	52072032	52120911	48880	CNVR_5134	4	gain
3	52946832	52962385	15554	CNVR_5141	4	gain
3	53918776	53958571	39796	CNVR_5150	4	gain
3	54237058	54261725	24668	CNVR_5154	4	both
3	58385027	58399206	14180	CNVR_5192	4	gain
3	58658285	58698171	39887	CNVR_5196	4	gain
3	60780366	60804290	23925	CNVR_5221	4	gain
3	62530473	62581847	51375	CNVR_5243	4	both
3	62616582	62673093	56512	CNVR_5245	4	gain
3	64048879	64088835	39957	CNVR_5262	4	both
3	66024248	66081595	57348	CNVR_5282	4	gain
3	66704589	66720706	16118	CNVR_5290	4	both
3	66929244	66957687	28444	CNVR_5296	4	gain
3	67125191	67139913	14723	CNVR_5298	4	gain
3	69146064	69186722	40659	CNVR_5321	4	both
3	71219898	71237884	17987	CNVR_5340	4	gain
3	71777900	71798282	20383	CNVR_5352	4	both
3	73739670	73750707	11038	CNVR_5374	4	gain
3	76197190	76227091	29902	CNVR_5385	4	gain
3	78263086	78283999	20914	CNVR_5398	4	loss
3	79744392	79777334	32943	CNVR_5413	4	gain
3	81228946	81258588	29643	CNVR_5434	4	gain
3	82055151	82087972	32822	CNVR_5444	4	gain
3	83241305	83278499	37195	CNVR_5456	4	gain
3	89035948	89065114	29167	CNVR_5525	4	gain
3	89097339	89122946	25608	CNVR_5526	4	gain
3	89134509	89174900	40392	CNVR_5527	4	gain
3	91925307	91939858	14552	CNVR_5558	4	gain
3	92711667	92743035	31369	CNVR_5567	4	gain
3	93180220	93220128	39909	CNVR_5574	4	both
3	93550843	93645275	94433	CNVR_5577	4	gain
3	95364768	95371779	7012	CNVR_5591	4	gain
3	95942662	96014866	72205	CNVR_5596	4	gain
3	100118492	100123516	5025	CNVR_5626	4	gain
3	103739201	103807912	68712	CNVR_5671	4	both
4	2664482	2693304	28823	CNVR_5773	4	gain
4	3163293	3200941	37649	CNVR_5782	4	gain
4	6997024	7033787	36764	CNVR_5820	4	gain
4	7431725	7475601	43877	CNVR_5825	4	gain
4	8552497	8681149	128653	CNVR_5830	4	gain
4	9951213	10002459	51247	CNVR_5834	4	gain
4	13323772	13326170	2399	CNVR_5857	4	gain
4	16256220	16284179	27960	CNVR_5884	4	gain
4	24748034	24755446	7413	CNVR_5984	4	both
4	25780425	25828393	47969	CNVR_5989	4	gain
4	28444928	28468025	23098	CNVR_6016	4	gain
4	28807382	28840772	33391	CNVR_6019	4	gain
4	29560070	29593959	33890	CNVR_6034	4	gain
4	32725368	32732362	6995	CNVR_6079	4	gain
4	34097083	34166448	69366	CNVR_6103	4	gain
4	38994424	39017446	23023	CNVR_6153	4	gain
[truncated: 6,009 more rows]
