# Supplementary material for: CNVs are associated with genomic architecture in a songbird
Source: BMC Genomics. 2018 Mar 13;19:195. doi: 10.1186/s12864-018-4577-1 (PMC6389189; doi:10.1186/s12864-018-4577-1)
Supplement: Supplementary file 2 — CNV breakpoints and their correspondent frequency. (TXT 1102 kb) [file 12864_2018_4577_MOESM2_ESM.txt]

chr	start	end	Freq
chr1	1	5511	2
chr1	16413	26413	1
chr1	30125	40125	2
chr1	121768	131768	1
chr1	192538	202538	1
chr1	202747	212747	1
chr1	204513	214513	1
chr1	221538	231538	2
chr1	229888	239888	2
chr1	235366	245366	1
chr1	243553	253553	1
chr1	281561	291561	2
chr1	305652	315652	1
chr1	331866	341866	3
chr1	397018	407018	2
chr1	513402	523402	1
chr1	519939	529939	1
chr1	630870	640870	23
chr1	641717	651717	11
chr1	644151	654151	1
chr1	655978	665978	17
chr1	681210	691210	4
chr1	706834	716834	1
chr1	746447	756447	2
chr1	782710	792710	1
chr1	786983	796983	2
chr1	789094	799094	1
chr1	795689	805689	2
chr1	808024	818024	8
chr1	809687	819687	1
chr1	813826	823826	11
chr1	814446	824446	1
chr1	817396	827396	1
chr1	825036	835036	7
chr1	832642	842642	5
chr1	837612	847612	7
chr1	839769	849769	3
chr1	905665	915665	1
chr1	907036	917036	1
chr1	921301	931301	1
chr1	930500	940500	1
chr1	931457	941457	2
chr1	979005	989005	1
chr1	1024028	1034028	1
chr1	1090843	1100843	1
chr1	1092278	1102278	1
chr1	1103323	1113323	1
chr1	1130555	1140555	1
chr1	1147188	1157188	2
chr1	1150282	1160282	1
chr1	1168980	1178980	1
chr1	1171627	1181627	12
chr1	1172751	1182751	5
chr1	1175742	1185742	3
chr1	1179750	1189750	1
chr1	1181276	1191276	1
chr1	1181776	1191776	3
chr1	1192269	1202269	1
chr1	1196804	1206804	1
chr1	1214677	1224677	1
chr1	1217208	1227208	1
chr1	1228726	1238726	2
chr1	1257711	1267711	1
chr1	1263750	1273750	2
chr1	1269397	1279397	2
chr1	1277087	1287087	2
chr1	1299521	1309521	5
chr1	1302952	1312952	4
chr1	1305201	1315201	2
chr1	1319158	1329158	1
chr1	1321328	1331328	2
chr1	1339253	1349253	1
chr1	1340228	1350228	1
chr1	1367283	1377283	1
chr1	1377968	1387968	1
chr1	1380381	1390381	1
chr1	1418805	1428805	1
chr1	1428020	1438020	1
chr1	1434788	1444788	1
chr1	1453271	1463271	1
chr1	1466175	1476175	1
chr1	1468484	1478484	1
chr1	1516657	1526657	2
chr1	1530495	1540495	1
chr1	1551789	1561789	4
chr1	1557773	1567773	3
chr1	1565994	1575994	2
chr1	1572639	1582639	3
chr1	1585412	1595412	2
chr1	1591187	1601187	1
chr1	1592475	1602475	1
chr1	1592846	1602846	1
chr1	1593135	1603135	1
chr1	1600745	1610745	3
chr1	1608754	1618754	17
chr1	1609882	1619882	6
chr1	1615540	1625540	11
chr1	1616310	1626310	11
chr1	1617102	1627102	1
chr1	1620154	1630154	17
chr1	1626557	1636557	16
chr1	1633898	1643898	1
chr1	1636057	1646057	1
chr1	1653325	1663325	1
chr1	1671160	1681160	1
chr1	1686479	1696479	1
chr1	1699217	1709217	1
chr1	1730369	1740369	1
chr1	1749515	1759515	5
chr1	1752249	1762249	1
chr1	1761969	1771969	1
chr1	1767018	1777018	1
chr1	1767980	1777980	1
chr1	1777960	1787960	1
chr1	1787045	1797045	1
chr1	1796622	1806622	1
chr1	1802470	1812470	1
chr1	1836786	1846786	2
chr1	1854497	1864497	1
chr1	1888726	1898726	3
chr1	1891928	1901928	1
chr1	1895264	1905264	2
chr1	1897736	1907736	3
chr1	1901032	1911032	1
chr1	1902577	1912577	5
chr1	1906195	1916195	1
chr1	1911388	1921388	1
chr1	1916023	1926023	1
chr1	1932490	1942490	1
chr1	1936364	1946364	1
chr1	1973288	1983288	3
chr1	1977911	1987911	2
chr1	1979139	1989139	1
chr1	1990338	2000338	1
chr1	1998333	2008333	1
chr1	2054094	2064094	1
chr1	2059612	2069612	4
chr1	2061820	2071820	2
chr1	2065516	2075516	3
chr1	2068103	2078103	5
chr1	2070558	2080558	3
chr1	2077519	2087519	5
chr1	2078684	2088684	1
chr1	2082818	2092818	1
chr1	2092269	2102269	1
chr1	2094350	2104350	1
chr1	2094854	2104854	2
chr1	2124650	2134650	2
chr1	2129774	2139774	1
chr1	2139651	2149651	1
chr1	2145581	2155581	2
chr1	2170381	2180381	1
chr1	2220464	2230464	2
chr1	2226474	2236474	1
chr1	2231809	2241809	2
chr1	2235620	2245620	1
chr1	2249153	2259153	2
chr1	2281601	2291601	1
chr1	2287706	2297706	1
chr1	2296173	2306173	1
chr1	2323183	2333183	2
chr1	2323572	2333572	2
chr1	2324279	2334279	1
chr1	2328873	2338873	5
chr1	2329959	2339959	3
chr1	2336270	2346270	2
chr1	2337160	2347160	1
chr1	2342182	2352182	2
chr1	2348527	2358527	1
chr1	2381837	2391837	1
chr1	2427329	2437329	1
chr1	2436057	2446057	1
chr1	2438340	2448340	1
chr1	2446152	2456152	2
chr1	2456878	2466878	2
chr1	2473425	2483425	1
chr1	2567293	2577293	2
chr1	2570275	2580275	1
chr1	2575225	2585225	3
chr1	2576499	2586499	2
chr1	2600694	2610694	1
chr1	2608193	2618193	2
chr1	2610908	2620908	5
chr1	2620803	2630803	8
chr1	2623471	2633471	1
chr1	2633455	2643455	1
chr1	2644673	2654673	1
chr1	2660715	2670715	1
chr1	2718050	2728050	1
chr1	2742551	2752551	2
chr1	2760738	2770738	1
chr1	2810771	2820771	2
chr1	2819907	2829907	4
chr1	2823196	2833196	1
chr1	2827263	2837263	1
chr1	2834153	2844153	1
chr1	2842222	2852222	1
chr1	2843677	2853677	3
chr1	2845341	2855341	2
chr1	2861329	2871329	1
chr1	2896531	2906531	1
chr1	2921929	2931929	1
chr1	2927025	2937025	2
chr1	2929142	2939142	1
chr1	2938103	2948103	1
chr1	2946966	2956966	1
chr1	2947812	2957812	1
chr1	2953747	2963747	1
chr1	2977818	2987818	1
chr1	2985439	2995439	2
chr1	3004995	3014995	3
chr1	3027148	3037148	1
chr1	3152837	3162837	1
chr1	3193139	3203139	1
chr1	3206847	3216847	1
chr1	3209903	3219903	2
chr1	3213559	3223559	1
chr1	3282955	3292955	1
chr1	3292289	3302289	1
chr1	3302972	3312972	1
chr1	3358334	3368334	1
chr1	3366167	3376167	1
chr1	3392489	3402489	1
chr1	3401692	3411692	4
chr1	3411228	3421228	14
chr1	3413764	3423764	25
chr1	3416682	3426682	1
chr1	3420239	3430239	1
chr1	3424789	3434789	1
chr1	3447729	3457729	1
chr1	3450020	3460020	1
chr1	3459943	3469943	3
chr1	3479870	3489870	2
chr1	3482537	3492537	4
chr1	3484041	3494041	1
chr1	3494326	3504326	1
chr1	3547261	3557261	1
chr1	3555413	3565413	1
chr1	3637715	3647715	1
chr1	3640575	3650575	7
chr1	3641070	3651070	1
chr1	3647660	3657660	3
chr1	3649742	3659742	1
chr1	3653898	3663898	1
chr1	3656201	3666201	2
chr1	3656675	3666675	1
chr1	3664633	3674633	1
chr1	3665143	3675143	1
chr1	3674150	3684150	1
chr1	3676885	3686885	4
chr1	3679282	3689282	1
chr1	3679613	3689613	1
chr1	3692203	3702203	1
chr1	3716859	3726859	1
chr1	3722100	3732100	2
chr1	3722356	3732356	1
chr1	3723626	3733626	1
chr1	3724409	3734409	1
chr1	3727218	3737218	1
chr1	3736296	3746296	1
chr1	3742922	3752922	1
chr1	3747440	3757440	1
chr1	3758274	3768274	1
chr1	3759399	3769399	1
chr1	3766512	3776512	1
chr1	3779016	3789016	1
chr1	3785654	3795654	1
chr1	3788541	3798541	1
chr1	3788737	3798737	1
chr1	3831705	3841705	2
chr1	3833483	3843483	1
chr1	3835082	3845082	1
chr1	3836749	3846749	1
chr1	3839580	3849580	4
chr1	3846343	3856343	3
chr1	3846925	3856925	2
chr1	3847514	3857514	1
chr1	3849563	3859563	7
chr1	3855071	3865071	5
chr1	3856036	3866036	1
chr1	3859385	3869385	2
chr1	3863821	3873821	1
chr1	3869156	3879156	1
chr1	3871331	3881331	2
chr1	3875832	3885832	1
chr1	3892302	3902302	1
chr1	3896863	3906863	1
chr1	3909622	3919622	1
chr1	3917473	3927473	1
chr1	4011181	4021181	1
chr1	4012324	4022324	1
chr1	4015393	4025393	2
chr1	4017012	4027012	2
chr1	4029644	4039644	1
chr1	4085730	4095730	1
chr1	4119956	4129956	1
chr1	4123864	4133864	1
chr1	4131729	4141729	1
chr1	4142339	4152339	2
chr1	4145054	4155054	2
chr1	4150545	4160545	1
chr1	4226430	4236430	2
chr1	4232973	4242973	1
chr1	4293330	4303330	1
chr1	4309701	4319701	1
chr1	4339423	4349423	1
chr1	4344908	4354908	1
chr1	4345795	4355795	2
chr1	4347187	4357187	1
chr1	4375604	4385604	1
chr1	4386009	4396009	1
chr1	4387751	4397751	1
chr1	4393959	4403959	1
chr1	4397032	4407032	1
chr1	4412003	4422003	2
chr1	4550970	4560970	2
chr1	4551986	4561986	1
chr1	4552358	4562358	1
chr1	4555760	4565760	1
chr1	4559451	4569451	1
chr1	4596981	4606981	1
chr1	4600004	4610004	1
chr1	4602393	4612393	1
chr1	4606088	4616088	2
chr1	4636974	4646974	1
chr1	4659817	4669817	2
chr1	4662561	4672561	2
chr1	4663537	4673537	4
chr1	4665179	4675179	2
chr1	4665894	4675894	1
chr1	4729105	4739105	1
chr1	4768662	4778662	2
chr1	4814476	4824476	4
chr1	4898498	4908498	1
chr1	4945447	4955447	1
chr1	5132955	5142955	1
chr1	5162611	5172611	1
chr1	5172217	5182217	1
chr1	5205525	5215525	1
chr1	5364559	5374559	4
chr1	5365142	5375142	1
chr1	5369412	5379412	1
chr1	5371292	5381292	1
chr1	5387237	5397237	1
chr1	5406656	5416656	1
chr1	5461136	5471136	2
chr1	5463099	5473099	1
chr1	5668557	5678557	1
chr1	5718185	5728185	1
chr1	5732388	5742388	2
chr1	5733841	5743841	1
chr1	5735731	5745731	2
chr1	5776662	5786662	2
chr1	5781258	5791258	1
chr1	5793498	5803498	1
chr1	5795783	5805783	1
chr1	5802882	5812882	1
chr1	5804346	5814346	1
chr1	5824824	5834824	1
chr1	5826517	5836517	1
chr1	5869447	5879447	2
chr1	5903788	5913788	1
chr1	5912891	5922891	2
chr1	5919614	5929614	2
chr1	5921659	5931659	1
chr1	5922459	5932459	1
chr1	5924037	5934037	1
chr1	6070177	6080177	2
chr1	6132222	6142222	1
chr1	6135168	6145168	2
chr1	6136097	6146097	8
chr1	6136238	6146238	1
chr1	6140560	6150560	13
chr1	6142335	6152335	11
chr1	6142903	6152903	9
chr1	6144074	6154074	4
chr1	6144897	6154897	3
chr1	6148827	6158827	3
chr1	6153420	6163420	1
chr1	6223854	6233854	1
chr1	6273718	6283718	1
chr1	6276494	6286494	1
chr1	6276826	6286826	1
chr1	6277864	6287864	2
chr1	6278507	6288507	1
chr1	6279494	6289494	1
chr1	6280737	6290737	1
chr1	6287119	6297119	6
chr1	6470984	6480984	1
chr1	6531815	6541815	1
chr1	6539032	6549032	1
chr1	6771030	6781030	1
chr1	6775140	6785140	1
chr1	6777635	6787635	1
chr1	6780340	6790340	2
chr1	6785485	6795485	1
chr1	6788790	6798790	1
chr1	6796150	6806150	1
chr1	6856617	6866617	1
chr1	6859813	6869813	1
chr1	6862343	6872343	1
chr1	6932678	6942678	1
chr1	6940559	6950559	2
chr1	6945793	6955793	1
chr1	6947907	6957907	1
chr1	6957503	6967503	1
chr1	6962789	6972789	1
chr1	6967433	6977433	1
chr1	6978989	6988989	1
chr1	7006292	7016292	1
chr1	7108682	7118682	2
chr1	7110168	7120168	1
chr1	7193896	7203896	1
chr1	7205625	7215625	1
chr1	7215092	7225092	2
chr1	7466394	7476394	1
chr1	7477652	7487652	1
chr1	7593395	7603395	1
chr1	7756376	7766376	1
chr1	7954576	7964576	1
chr1	7971472	7981472	1
chr1	7986951	7996951	1
chr1	8112528	8122528	1
chr1	8130673	8140673	2
chr1	8173940	8183940	2
chr1	8181822	8191822	1
chr1	8192572	8202572	1
chr1	8251839	8261839	1
chr1	8254427	8264427	1
chr1	8321930	8331930	1
chr1	8323334	8333334	2
chr1	8325550	8335550	1
chr1	8326934	8336934	1
chr1	8369043	8379043	1
chr1	8397401	8407401	1
chr1	8515884	8525884	1
chr1	8521535	8531535	1
chr1	8562245	8572245	1
chr1	8721194	8731194	1
chr1	8722585	8732585	1
chr1	8757518	8767518	1
chr1	8767662	8777662	2
chr1	8771016	8781016	1
chr1	8779543	8789543	1
chr1	8781246	8791246	1
chr1	8809404	8819404	1
chr1	8835095	8845095	1
chr1	8851678	8861678	1
chr1	8887276	8897276	3
chr1	8892752	8902752	4
chr1	8904320	8914320	1
chr1	8910042	8920042	1
chr1	8913230	8923230	1
chr1	8917462	8927462	1
chr1	9007535	9017535	1
chr1	9007775	9017775	1
chr1	9016020	9026020	1
chr1	9049920	9059920	2
chr1	9055848	9065848	1
chr1	9083946	9093946	4
chr1	9235322	9245322	1
chr1	9248027	9258027	1
chr1	9345623	9355623	1
chr1	9348618	9358618	1
chr1	9351702	9361702	4
chr1	9357986	9367986	4
chr1	9399691	9409691	1
chr1	9415548	9425548	1
chr1	9431590	9441590	1
chr1	9433787	9443787	2
chr1	9450695	9460695	2
chr1	9457253	9467253	1
chr1	9461295	9471295	1
chr1	9492590	9502590	1
chr1	9501902	9511902	1
chr1	9581718	9591718	1
chr1	9588301	9598301	1
chr1	9591669	9601669	1
chr1	9664578	9674578	1
chr1	9743729	9753729	1
chr1	9759707	9769707	1
chr1	9887981	9897981	1
chr1	9891645	9901645	2
chr1	9913821	9923821	1
chr1	9915620	9925620	1
chr1	9921689	9931689	2
chr1	9924058	9934058	3
chr1	9924405	9934405	3
chr1	9938390	9948390	1
chr1	9985031	9995031	1
chr1	9990023	10000023	1
chr1	10027173	10037173	1
chr1	10088735	10098735	1
chr1	10097461	10107461	2
chr1	10098821	10108821	2
chr1	10100888	10110888	2
chr1	10103785	10113785	1
chr1	10103830	10113830	1
chr1	10106161	10116161	5
chr1	10112807	10122807	1
chr1	10114207	10124207	1
chr1	10115911	10125911	1
chr1	10117419	10127419	1
chr1	10119378	10129378	1
chr1	10124058	10134058	2
chr1	10149637	10159637	1
chr1	10161792	10171792	1
chr1	10214097	10224097	1
chr1	10214734	10224734	2
chr1	10219197	10229197	2
chr1	10223051	10233051	1
chr1	10225881	10235881	1
chr1	10240860	10250860	1
chr1	10257809	10267809	1
chr1	10315954	10325954	1
chr1	10367126	10377126	1
chr1	10369140	10379140	2
chr1	10370326	10380326	1
chr1	10375061	10385061	1
chr1	10375941	10385941	1
chr1	10385148	10395148	1
chr1	10403766	10413766	1
chr1	10423344	10433344	1
chr1	10425987	10435987	1
chr1	10426942	10436942	1
chr1	10447779	10457779	1
chr1	10447981	10457981	1
chr1	10448657	10458657	1
chr1	10451203	10461203	1
chr1	10464637	10474637	1
chr1	10465884	10475884	4
chr1	10489576	10499576	1
chr1	10588361	10598361	1
chr1	10745859	10755859	1
chr1	10916625	10926625	1
chr1	10950731	10960731	3
chr1	10996912	11006912	3
chr1	10997411	11007411	3
chr1	11000384	11010384	3
chr1	11074963	11084963	1
chr1	11077312	11087312	1
chr1	11080224	11090224	2
chr1	11101338	11111338	1
chr1	11109911	11119911	1
chr1	11110775	11120775	1
chr1	11111708	11121708	1
chr1	11117493	11127493	1
chr1	11120407	11130407	1
chr1	11121288	11131288	2
chr1	11127699	11137699	3
chr1	11131418	11141418	1
chr1	11133442	11143442	1
chr1	11136808	11146808	1
chr1	11146656	11156656	1
chr1	11148031	11158031	1
chr1	11148183	11158183	1
chr1	11161149	11171149	1
chr1	11163924	11173924	1
chr1	11186211	11196211	1
chr1	11246761	11256761	1
chr1	11263799	11273799	1
chr1	11266392	11276392	2
chr1	11268245	11278245	3
chr1	11291048	11301048	1
chr1	11294934	11304934	1
chr1	11298288	11308288	1
chr1	11301033	11311033	1
chr1	11301208	11311208	1
chr1	11329832	11339832	1
chr1	11359476	11369476	2
chr1	11363757	11373757	1
chr1	11368376	11378376	1
chr1	11417827	11427827	1
chr1	11424623	11434623	1
chr1	11434647	11444647	1
chr1	11446055	11456055	1
chr1	11446615	11456615	1
chr1	11456455	11466455	2
chr1	11461503	11471503	1
chr1	11473772	11483772	1
chr1	11489124	11499124	1
chr1	11508657	11518657	2
chr1	11533160	11543160	1
chr1	11545984	11555984	1
chr1	11549274	11559274	1
chr1	11570931	11580931	4
chr1	11574481	11584481	1
chr1	11598899	11608899	2
chr1	11601439	11611439	1
chr1	11602710	11612710	1
chr1	11611529	11621529	1
chr1	11643656	11653656	1
chr1	11653154	11663154	1
chr1	11662889	11672889	1
chr1	11665705	11675705	1
chr1	11802071	11812071	1
chr1	11805381	11815381	1
chr1	11807829	11817829	1
chr1	11829078	11839078	1
chr1	11840254	11850254	1
chr1	11860984	11870984	1
chr1	11868844	11878844	1
chr1	11872143	11882143	1
chr1	11873982	11883982	1
chr1	11880787	11890787	1
chr1	11887592	11897592	1
chr1	11916263	11926263	1
chr1	11920732	11930732	2
chr1	11927961	11937961	1
chr1	11977246	11987246	2
chr1	11986820	11996820	1
chr1	12009205	12019205	1
chr1	12009590	12019590	1
chr1	12010051	12020051	1
chr1	12014397	12024397	1
chr1	12016419	12026419	2
chr1	12016948	12026948	1
chr1	12022826	12032826	1
chr1	12023883	12033883	1
chr1	12024933	12034933	1
chr1	12029207	12039207	5
chr1	12035108	12045108	2
chr1	12036655	12046655	2
chr1	12037826	12047826	4
chr1	12038149	12048149	1
chr1	12038470	12048470	1
chr1	12040011	12050011	1
chr1	12041056	12051056	2
chr1	12044389	12054389	1
chr1	12049476	12059476	1
chr1	12051401	12061401	1
chr1	12057833	12067833	2
chr1	12081105	12091105	2
chr1	12130333	12140333	1
chr1	12168835	12178835	1
chr1	12169907	12179907	1
chr1	12189870	12199870	1
chr1	12213211	12223211	1
chr1	12214934	12224934	1
chr1	12216067	12226067	2
chr1	12222650	12232650	2
chr1	12224368	12234368	1
chr1	12225649	12235649	3
chr1	12225811	12235811	1
chr1	12228999	12238999	3
chr1	12233517	12243517	7
chr1	12234088	12244088	2
chr1	12241168	12251168	1
chr1	12246657	12256657	1
chr1	12271688	12281688	1
chr1	12315006	12325006	1
chr1	12319530	12329530	5
chr1	12332303	12342303	1
chr1	12334746	12344746	1
chr1	12336297	12346297	1
chr1	12343021	12353021	3
chr1	12344360	12354360	1
chr1	12345260	12355260	1
chr1	12347854	12357854	1
chr1	12351672	12361672	2
chr1	12387102	12397102	2
chr1	12428802	12438802	1
chr1	12430308	12440308	1
chr1	12467929	12477929	1
chr1	12491861	12501861	1
chr1	13222756	13232756	1
chr1	13224185	13234185	1
chr1	13733211	13743211	1
chr1	13734543	13744543	2
chr1	13747193	13757193	1
chr1	13755033	13765033	2
chr1	13758276	13768276	1
chr1	13760807	13770807	12
chr1	13764663	13774663	47
chr1	13769833	13779833	2
chr1	13772689	13782689	2
chr1	13785826	13795826	1
chr1	13854222	13864222	1
chr1	13856255	13866255	5
chr1	13856809	13866809	1
chr1	13857569	13867569	1
chr1	13889002	13899002	1
chr1	13958276	13968276	1
chr1	14004929	14014929	1
chr1	14051582	14061582	1
chr1	14083328	14093328	1
chr1	14170158	14180158	1
chr1	14352296	14362296	1
chr1	14367475	14377475	3
chr1	14372816	14382816	2
chr1	14402268	14412268	1
chr1	14532797	14542797	1
chr1	14897782	14907782	1
chr1	14899773	14909773	1
chr1	14960986	14970986	3
chr1	14972857	14982857	1
chr1	14986081	14996081	2
chr1	15225648	15235648	1
chr1	15350263	15360263	1
chr1	15467972	15477972	1
chr1	15489197	15499197	1
chr1	15493161	15503161	1
chr1	15826683	15836683	1
chr1	16154501	16164501	1
chr1	16246359	16256359	1
chr1	16400412	16410412	1
chr1	16404815	16414815	1
chr1	16409165	16419165	3
chr1	16410725	16420725	1
chr1	16578477	16588477	7
chr1	16587626	16597626	3
chr1	16592323	16602323	3
chr1	16594351	16604351	1
chr1	16600455	16610455	1
chr1	16603446	16613446	1
chr1	16697531	16707531	1
chr1	16702242	16712242	1
chr1	16709234	16719234	1
chr1	16884075	16894075	1
chr1	16887085	16897085	1
chr1	16888483	16898483	1
chr1	16889756	16899756	1
chr1	16892291	16902291	1
chr1	16896151	16906151	3
chr1	16897613	16907613	1
chr1	16954601	16964601	1
chr1	16956411	16966411	1
chr1	16958230	16968230	1
chr1	17030141	17040141	1
chr1	17040384	17050384	1
chr1	17046904	17056904	1
chr1	17049318	17059318	1
chr1	17098511	17108511	1
chr1	17104436	17114436	4
chr1	17105910	17115910	1
chr1	17107200	17117200	11
chr1	17113936	17123936	1
chr1	17135501	17145501	2
chr1	17158829	17168829	1
chr1	17231785	17241785	1
chr1	17303781	17313781	1
chr1	17424506	17434506	1
chr1	17677737	17687737	2
chr1	17812357	17822357	1
chr1	17892004	17902004	1
chr1	17969616	17979616	1
chr1	17984035	17994035	1
chr1	18068686	18078686	1
chr1	18378021	18388021	1
chr1	18394312	18404312	1
chr1	18396869	18406869	4
chr1	18398502	18408502	1
chr1	18488352	18498352	1
chr1	18526531	18536531	2
chr1	18530563	18540563	3
chr1	18537253	18547253	1
chr1	18539536	18549536	1
chr1	18589250	18599250	1
chr1	18590083	18600083	1
chr1	18594790	18604790	1
chr1	18678592	18688592	1
chr1	18885295	18895295	1
chr1	18895069	18905069	1
chr1	18901183	18911183	1
chr1	18958922	18968922	1
chr1	18975597	18985597	1
chr1	18983164	18993164	1
chr1	19018144	19028144	1
chr1	19037138	19047138	1
chr1	19093772	19103772	1
chr1	19095453	19105453	1
chr1	19100939	19110939	1
chr1	19114097	19124097	1
chr1	19118137	19128137	1
chr1	19183721	19193721	1
chr1	19194731	19204731	1
chr1	19217262	19227262	1
chr1	19372231	19382231	1
chr1	19392131	19402131	2
chr1	19410788	19420788	1
chr1	19455167	19465167	1
chr1	19471968	19481968	1
chr1	19482476	19492476	2
chr1	19494011	19504011	2
chr1	19573576	19583576	1
chr1	20012669	20022669	1
chr1	20053991	20063991	1
chr1	20070413	20080413	1
chr1	20072533	20082533	1
chr1	20077136	20087136	1
chr1	20079169	20089169	1
chr1	20086818	20096818	2
chr1	20114243	20124243	1
chr1	20179023	20189023	1
chr1	20256712	20266712	1
chr1	20318422	20328422	1
chr1	20406536	20416536	1
chr1	20482453	20492453	1
chr1	20487370	20497370	1
chr1	20488255	20498255	1
chr1	20517907	20527907	1
chr1	20519788	20529788	1
chr1	20543224	20553224	1
chr1	20583583	20593583	1
chr1	20606109	20616109	1
chr1	20607488	20617488	1
chr1	20610099	20620099	1
chr1	20618112	20628112	2
chr1	20628945	20638945	1
chr1	20685540	20695540	1
chr1	20687895	20697895	1
chr1	20727061	20737061	1
chr1	20818060	20828060	1
chr1	20838849	20848849	1
chr1	20849172	20859172	1
chr1	20888465	20898465	1
chr1	20911748	20921748	1
chr1	20949255	20959255	1
chr1	20955475	20965475	1
chr1	20959784	20969784	1
chr1	20986709	20996709	2
chr1	21026214	21036214	1
chr1	21040075	21050075	1
chr1	21042478	21052478	1
chr1	21059955	21069955	1
chr1	21152700	21162700	3
chr1	21155449	21165449	1
chr1	21163721	21173721	1
chr1	21196360	21206360	1
chr1	21212150	21222150	1
chr1	21240489	21250489	1
chr1	21264795	21274795	1
chr1	21269272	21279272	1
chr1	21270380	21280380	1
chr1	21270937	21280937	2
chr1	21271186	21281186	1
chr1	21323787	21333787	2
chr1	21447744	21457744	2
chr1	21463600	21473600	2
chr1	21469199	21479199	1
chr1	21485081	21495081	1
chr1	21622505	21632505	1
chr1	21626976	21636976	2
chr1	21783978	21793978	1
chr1	21795561	21805561	1
chr1	21798127	21808127	11
chr1	21806767	21816767	1
chr1	21836869	21846869	1
chr1	21850883	21860883	1
chr1	21897867	21907867	1
chr1	21910072	21920072	1
chr1	21953917	21963917	1
chr1	21969385	21979385	1
chr1	21972402	21982402	1
chr1	21978353	21988353	1
chr1	21985134	21995134	2
chr1	21987011	21997011	1
chr1	21996079	22006079	1
chr1	22012374	22022374	2
chr1	22013277	22023277	1
chr1	22015382	22025382	1
chr1	22017163	22027163	1
chr1	22021568	22031568	1
chr1	22024481	22034481	2
chr1	22029804	22039804	4
chr1	22034845	22044845	1
chr1	22045951	22055951	1
chr1	22067904	22077904	1
chr1	22070008	22080008	1
chr1	22113389	22123389	1
chr1	22141103	22151103	1
chr1	22143162	22153162	1
chr1	22144648	22154648	1
chr1	22149741	22159741	1
chr1	22153979	22163979	1
chr1	22158175	22168175	2
chr1	22158848	22168848	1
chr1	22160313	22170313	1
chr1	22169841	22179841	1
chr1	22183762	22193762	1
chr1	22226923	22236923	3
chr1	22231138	22241138	4
chr1	22283671	22293671	1
chr1	22312137	22322137	1
chr1	22312609	22322609	1
chr1	22314163	22324163	8
chr1	22315189	22325189	3
chr1	22315787	22325787	2
chr1	22317442	22327442	2
chr1	22319715	22329715	1
chr1	22322561	22332561	1
chr1	22323326	22333326	1
chr1	22344597	22354597	3
chr1	22346338	22356338	1
chr1	22348414	22358414	3
chr1	22351609	22361609	1
chr1	22360214	22370214	1
chr1	22374617	22384617	1
chr1	22379066	22389066	1
chr1	22384001	22394001	1
chr1	22427017	22437017	1
chr1	22441297	22451297	1
chr1	22445989	22455989	1
chr1	22462548	22472548	2
chr1	22463603	22473603	2
chr1	22465279	22475279	2
chr1	22467411	22477411	1
chr1	22468109	22478109	1
chr1	22491212	22501212	1
chr1	22521925	22531925	1
chr1	22526631	22536631	1
chr1	22535747	22545747	1
chr1	22537037	22547037	2
chr1	22537135	22547135	1
chr1	22538196	22548196	1
chr1	22543900	22553900	1
chr1	22548272	22558272	1
chr1	22550018	22560018	1
chr1	22565798	22575798	1
chr1	22570288	22580288	1
chr1	22581660	22591660	1
chr1	22614198	22624198	3
chr1	22614903	22624903	2
chr1	22633685	22643685	1
chr1	22641270	22651270	1
chr1	22656629	22666629	2
chr1	22657661	22667661	1
chr1	22662196	22672196	1
chr1	22728297	22738297	1
chr1	22732601	22742601	1
chr1	22741178	22751178	1
chr1	22747130	22757130	1
chr1	22751071	22761071	1
chr1	22752086	22762086	1
chr1	22841421	22851421	1
chr1	22871004	22881004	1
chr1	22880241	22890241	1
chr1	22882548	22892548	2
chr1	22887580	22897580	1
chr1	22888077	22898077	1
chr1	22890151	22900151	1
chr1	22891979	22901979	1
chr1	22924153	22934153	1
chr1	22977154	22987154	1
chr1	22986964	22996964	1
chr1	23003219	23013219	1
chr1	23018541	23028541	3
chr1	23062974	23072974	1
chr1	23066106	23076106	2
chr1	23069190	23079190	1
chr1	23072519	23082519	1
chr1	23075484	23085484	3
chr1	23081447	23091447	2
chr1	23203867	23213867	1
chr1	23219342	23229342	2
chr1	23222634	23232634	2
chr1	23224935	23234935	2
chr1	23259576	23269576	2
chr1	23259908	23269908	1
chr1	23296584	23306584	1
chr1	23343249	23353249	1
chr1	23423671	23433671	1
chr1	23544238	23554238	1
chr1	23753589	23763589	1
chr1	23757110	23767110	2
chr1	23759390	23769390	1
chr1	23888385	23898385	3
chr1	23893996	23903996	1
chr1	23930614	23940614	1
chr1	24075379	24085379	1
chr1	24170616	24180616	1
chr1	24413310	24423310	1
chr1	24486057	24496057	1
chr1	24766461	24776461	1
chr1	25155449	25165449	1
chr1	25159487	25169487	4
chr1	25169422	25179422	1
chr1	25301248	25311248	2
chr1	25303139	25313139	4
chr1	25343194	25353194	1
chr1	25349449	25359449	1
chr1	25399397	25409397	1
chr1	25463305	25473305	1
chr1	25468950	25478950	1
chr1	25473434	25483434	2
chr1	25478471	25488471	8
chr1	25481295	25491295	3
chr1	25649774	25659774	1
chr1	25689599	25699599	1
chr1	25698254	25708254	1
chr1	25841776	25851776	2
chr1	25855576	25865576	1
chr1	26107707	26117707	1
chr1	26200714	26210714	1
chr1	26528223	26538223	1
chr1	26643571	26653571	1
chr1	26856041	26866041	1
chr1	26859689	26869689	1
chr1	26872754	26882754	1
chr1	26931446	26941446	1
chr1	26965362	26975362	2
chr1	26965653	26975653	1
chr1	26966365	26976365	4
chr1	26967128	26977128	2
chr1	26969083	26979083	1
chr1	26975829	26985829	2
chr1	26981067	26991067	2
chr1	26981579	26991579	1
chr1	26991960	27001960	1
chr1	27074741	27084741	1
chr1	27117247	27127247	1
chr1	27124340	27134340	1
chr1	27134235	27144235	1
chr1	27156408	27166408	1
chr1	27184567	27194567	1
chr1	27191098	27201098	1
chr1	27415546	27425546	1
chr1	27458296	27468296	2
chr1	27461970	27471970	1
chr1	27479126	27489126	3
chr1	27517124	27527124	1
chr1	27522830	27532830	1
chr1	27570350	27580350	1
chr1	27583537	27593537	1
chr1	27728927	27738927	4
chr1	27736194	27746194	3
chr1	27737089	27747089	1
chr1	27738770	27748770	4
chr1	27740767	27750767	1
chr1	27749071	27759071	1
chr1	27750473	27760473	1
chr1	27758558	27768558	1
chr1	27786617	27796617	1
chr1	27827627	27837627	1
chr1	27838125	27848125	1
chr1	27845311	27855311	1
chr1	27976767	27986767	1
chr1	28201124	28211124	1
chr1	28395880	28405880	1
chr1	28421097	28431097	1
chr1	28450056	28460056	1
chr1	28478305	28488305	1
chr1	28528317	28538317	1
chr1	28773747	28783747	1
chr1	28803328	28813328	1
chr1	28812130	28822130	1
chr1	28832215	28842215	1
chr1	28922536	28932536	1
chr1	28965435	28975435	1
chr1	28976334	28986334	1
chr1	29030205	29040205	1
chr1	29035457	29045457	1
chr1	29061084	29071084	1
chr1	29067022	29077022	1
chr1	29074138	29084138	1
chr1	29183893	29193893	1
chr1	29413125	29423125	1
chr1	29685087	29695087	1
chr1	29697729	29707729	1
chr1	29703166	29713166	1
chr1	29757312	29767312	1
chr1	29846693	29856693	1
chr1	29850312	29860312	1
chr1	29900858	29910858	1
chr1	30022026	30032026	1
chr1	30057871	30067871	1
chr1	30065941	30075941	1
chr1	30073023	30083023	2
chr1	30134476	30144476	1
chr1	30172848	30182848	1
chr1	30177707	30187707	1
chr1	30516758	30526758	1
chr1	30668199	30678199	1
chr1	30704821	30714821	1
chr1	30836597	30846597	1
chr1	30990299	31000299	1
chr1	31020091	31030091	1
chr1	31027325	31037325	1
chr1	31221072	31231072	4
chr1	31224003	31234003	1
chr1	31284109	31294109	1
chr1	31289785	31299785	1
chr1	31407001	31417001	1
chr1	31492571	31502571	1
chr1	31495486	31505486	1
chr1	31501328	31511328	1
chr1	31509772	31519772	1
chr1	31514732	31524732	1
chr1	31517725	31527725	2
chr1	31518249	31528249	1
chr1	31519095	31529095	1
chr1	31521897	31531897	1
chr1	31527203	31537203	2
chr1	31531945	31541945	3
chr1	31575497	31585497	1
chr1	31609480	31619480	1
chr1	31772288	31782288	1
chr1	32027518	32037518	1
chr1	32066087	32076087	1
chr1	32248603	32258603	1
chr1	32341210	32351210	1
chr1	32346344	32356344	3
chr1	32505682	32515682	1
chr1	32521242	32531242	1
chr1	32523295	32533295	1
chr1	32552969	32562969	1
chr1	32665941	32675941	3
chr1	32667303	32677303	5
chr1	32667345	32677345	1
chr1	32667411	32677411	2
chr1	32669296	32679296	1
chr1	32716094	32726094	1
chr1	32978314	32988314	1
chr1	33070643	33080643	1
chr1	33074310	33084310	1
chr1	33081157	33091157	3
chr1	33154773	33164773	1
chr1	33164059	33174059	1
chr1	33209217	33219217	1
chr1	33246297	33256297	1
chr1	33262638	33272638	1
chr1	33436814	33446814	1
chr1	33493165	33503165	1
chr1	33500999	33510999	2
chr1	33504989	33514989	1
chr1	33557831	33567831	1
chr1	33562676	33572676	1
chr1	33665734	33675734	1
chr1	33689972	33699972	1
chr1	33702722	33712722	1
chr1	33704937	33714937	1
chr1	33859952	33869952	1
chr1	33862329	33872329	1
chr1	33865749	33875749	2
chr1	33868729	33878729	1
chr1	33872870	33882870	1
chr1	33944655	33954655	1
chr1	33957594	33967594	1
chr1	34051985	34061985	1
chr1	34063409	34073409	1
chr1	34071935	34081935	2
chr1	34073340	34083340	2
chr1	34085881	34095881	1
chr1	34095989	34105989	1
chr1	34102156	34112156	4
chr1	34270966	34280966	1
chr1	34304965	34314965	1
chr1	34537209	34547209	2
chr1	34539920	34549920	1
chr1	34540225	34550225	1
chr1	34540709	34550709	3
chr1	34541527	34551527	1
chr1	34552398	34562398	2
chr1	34561258	34571258	1
chr1	34630563	34640563	3
chr1	34642021	34652021	1
chr1	34645609	34655609	2
chr1	34646136	34656136	1
chr1	34647911	34657911	1
chr1	34651138	34661138	1
chr1	34785579	34795579	1
chr1	34787589	34797589	1
chr1	34875684	34885684	1
chr1	34898563	34908563	1
chr1	34905682	34915682	2
chr1	34924295	34934295	2
chr1	34931938	34941938	6
chr1	34932926	34942926	3
chr1	34933311	34943311	1
chr1	34933503	34943503	1
chr1	34933615	34943615	1
chr1	34934753	34944753	4
chr1	34939567	34949567	1
chr1	35021530	35031530	1
chr1	35050582	35060582	1
chr1	35065198	35075198	1
chr1	35105293	35115293	1
chr1	35116540	35126540	3
chr1	35125448	35135448	2
chr1	35131559	35141559	1
chr1	35151205	35161205	1
chr1	35169699	35179699	1
chr1	35170735	35180735	1
chr1	35206724	35216724	1
chr1	35213856	35223856	1
chr1	35215744	35225744	1
chr1	35221684	35231684	1
chr1	35229870	35239870	1
chr1	35235762	35245762	1
chr1	35249096	35259096	1
chr1	35249376	35259376	1
chr1	35279342	35289342	1
chr1	35283769	35293769	1
chr1	35286893	35296893	1
chr1	35289293	35299293	1
chr1	35466127	35476127	1
chr1	35618500	35628500	2
chr1	35625518	35635518	1
chr1	35638939	35648939	1
chr1	35697254	35707254	1
chr1	35698576	35708576	1
chr1	35724725	35734725	1
chr1	35741800	35751800	1
chr1	35768146	35778146	1
chr1	35779813	35789813	1
chr1	35785480	35795480	2
chr1	35786863	35796863	1
chr1	35818566	35828566	1
chr1	35855502	35865502	1
chr1	35894119	35904119	1
chr1	35917899	35927899	1
chr1	35919773	35929773	4
chr1	35921534	35931534	3
chr1	35926091	35936091	1
chr1	35936708	35946708	1
chr1	35962005	35972005	1
chr1	35985452	35995452	1
chr1	35991368	36001368	1
chr1	36042105	36052105	1
chr1	36045088	36055088	1
chr1	36063869	36073869	1
chr1	36140516	36150516	1
chr1	36146470	36156470	1
chr1	36150467	36160467	1
chr1	36154533	36164533	1
chr1	36158745	36168745	1
chr1	36193667	36203667	1
chr1	36241405	36251405	1
chr1	36253172	36263172	1
chr1	36276504	36286504	1
chr1	36295794	36305794	1
chr1	36315612	36325612	1
chr1	36320866	36330866	1
chr1	36326670	36336670	1
chr1	36388678	36398678	1
chr1	36401796	36411796	1
chr1	36442531	36452531	2
chr1	36451828	36461828	3
chr1	36454380	36464380	1
chr1	36454774	36464774	1
chr1	36456125	36466125	1
chr1	36457145	36467145	1
chr1	36457623	36467623	1
chr1	36477543	36487543	1
chr1	36528815	36538815	1
chr1	36532823	36542823	1
chr1	36552091	36562091	1
chr1	36552730	36562730	1
chr1	36595911	36605911	1
chr1	36599883	36609883	1
chr1	36605862	36615862	1
chr1	36611601	36621601	5
chr1	36613527	36623527	5
chr1	36614245	36624245	2
chr1	36615450	36625450	3
chr1	36615603	36625603	1
chr1	36618482	36628482	2
chr1	36620376	36630376	1
chr1	36631465	36641465	1
chr1	36632337	36642337	1
chr1	36635100	36645100	1
chr1	36646964	36656964	1
chr1	36662230	36672230	1
chr1	36670304	36680304	1
chr1	36685607	36695607	1
chr1	36687902	36697902	3
chr1	36688210	36698210	1
chr1	36688894	36698894	2
chr1	36690239	36700239	2
chr1	36691979	36701979	1
chr1	36693870	36703870	1
chr1	36703641	36713641	1
chr1	36722666	36732666	1
chr1	36887258	36897258	1
chr1	36892091	36902091	1
chr1	36909666	36919666	1
chr1	36998376	37008376	1
chr1	37009076	37019076	1
chr1	37153106	37163106	1
chr1	37154028	37164028	1
chr1	37156985	37166985	1
chr1	37205742	37215742	1
chr1	37288050	37298050	1
chr1	37367105	37377105	1
chr1	37399018	37409018	1
chr1	37492742	37502742	1
chr1	37507822	37517822	1
chr1	37523688	37533688	1
chr1	37524775	37534775	1
chr1	37559468	37569468	1
chr1	37560042	37570042	1
chr1	37592534	37602534	1
chr1	37694020	37704020	1
chr1	37706135	37716135	2
chr1	37753464	37763464	1
chr1	37854750	37864750	1
chr1	37857060	37867060	1
chr1	37860176	37870176	1
chr1	37863835	37873835	2
chr1	37867954	37877954	1
chr1	37956306	37966306	1
chr1	37965009	37975009	1
chr1	37984936	37994936	1
chr1	38060705	38070705	1
chr1	38096059	38106059	1
chr1	38148064	38158064	1
chr1	38391688	38401688	1
chr1	38601187	38611187	1
chr1	38718384	38728384	1
chr1	39127296	39137296	1
chr1	39446659	39456659	1
chr1	39786018	39796018	1
chr1	39818317	39828317	2
chr1	39853005	39863005	1
chr1	40016031	40026031	1
chr1	40166434	40176434	2
chr1	40171858	40181858	1
chr1	40684157	40694157	1
chr1	40709948	40719948	1
chr1	40711818	40721818	1
chr1	40733469	40743469	1
chr1	40819460	40829460	1
chr1	40958247	40968247	2
chr1	40961302	40971302	1
chr1	40973448	40983448	1
chr1	40989095	40999095	1
chr1	40992550	41002550	1
chr1	40996738	41006738	1
chr1	41029340	41039340	1
chr1	41184820	41194820	1
chr1	41254041	41264041	1
chr1	41505576	41515576	1
chr1	41509260	41519260	2
chr1	41517538	41527538	1
chr1	41548987	41558987	1
chr1	41556980	41566980	1
chr1	41575094	41585094	1
chr1	41575486	41585486	1
chr1	41578117	41588117	2
chr1	41579821	41589821	3
chr1	41582286	41592286	1
chr1	41590317	41600317	3
chr1	41596029	41606029	1
chr1	41598823	41608823	2
chr1	41601984	41611984	1
chr1	41605507	41615507	2
chr1	41607177	41617177	1
chr1	41610273	41620273	2
chr1	41612473	41622473	1
chr1	41631506	41641506	1
chr1	41632641	41642641	1
chr1	41634901	41644901	2
chr1	41638652	41648652	22
chr1	41639167	41649167	1
chr1	41639205	41649205	2
chr1	41639716	41649716	2
chr1	41646970	41656970	1
chr1	41753046	41763046	1
chr1	41755786	41765786	3
chr1	41757521	41767521	1
chr1	41759848	41769848	1
chr1	41761051	41771051	1
chr1	41778531	41788531	3
chr1	41779258	41789258	2
chr1	41789980	41799980	1
chr1	41806834	41816834	2
chr1	41810064	41820064	2
chr1	41880994	41890994	1
chr1	41882144	41892144	1
chr1	41893196	41903196	1
chr1	41938589	41948589	1
chr1	41947073	41957073	1
chr1	41947702	41957702	1
chr1	41989814	41999814	1
chr1	42009818	42019818	1
chr1	42014587	42024587	1
chr1	42023605	42033605	1
chr1	42083001	42093001	1
chr1	42090243	42100243	1
chr1	42112532	42122532	1
chr1	42124766	42134766	1
chr1	42157710	42167710	1
chr1	42386959	42396959	1
chr1	42415953	42425953	1
chr1	42470628	42480628	1
chr1	42523311	42533311	3
chr1	42523524	42533524	1
chr1	42527060	42537060	1
chr1	42529330	42539330	1
chr1	42557608	42567608	1
chr1	42560849	42570849	2
chr1	42561776	42571776	1
chr1	42568550	42578550	1
chr1	42570146	42580146	3
chr1	42576663	42586663	4
chr1	42580396	42590396	1
chr1	42582286	42592286	1
chr1	42586156	42596156	1
chr1	42592451	42602451	1
chr1	42594283	42604283	1
chr1	42600789	42610789	1
chr1	42605983	42615983	2
chr1	42607732	42617732	1
chr1	42609807	42619807	1
chr1	42614224	42624224	2
chr1	42617048	42627048	1
chr1	42640283	42650283	1
chr1	42651246	42661246	2
chr1	42657474	42667474	1
chr1	42673033	42683033	2
chr1	42690847	42700847	1
chr1	42697093	42707093	3
chr1	42749544	42759544	1
chr1	42755494	42765494	1
chr1	42772914	42782914	1
chr1	42774065	42784065	1
chr1	42775815	42785815	1
chr1	42779843	42789843	3
chr1	42780971	42790971	2
chr1	42797656	42807656	1
chr1	42805160	42815160	1
chr1	42812536	42822536	1
chr1	42819254	42829254	2
chr1	42823397	42833397	2
chr1	42824674	42834674	1
chr1	42829805	42839805	1
chr1	42837626	42847626	2
chr1	42839211	42849211	1
chr1	42841181	42851181	2
chr1	42844659	42854659	1
chr1	42846176	42856176	1
chr1	42849087	42859087	1
chr1	42854936	42864936	1
chr1	42865419	42875419	4
chr1	42869725	42879725	1
chr1	42870808	42880808	2
chr1	42871108	42881108	1
chr1	42871783	42881783	2
chr1	42871870	42881870	1
chr1	42872250	42882250	1
chr1	42873097	42883097	1
chr1	42875220	42885220	1
chr1	42875928	42885928	2
chr1	42890093	42900093	2
chr1	42895426	42905426	1
chr1	42896183	42906183	2
chr1	42897947	42907947	3
chr1	42898931	42908931	9
chr1	42898964	42908964	1
chr1	42899491	42909491	2
chr1	42903880	42913880	1
chr1	42906638	42916638	1
chr1	42912093	42922093	1
chr1	42953610	42963610	2
chr1	42991612	43001612	1
chr1	42992666	43002666	1
chr1	42993723	43003723	1
chr1	43003330	43013330	1
chr1	43010051	43020051	1
chr1	43084713	43094713	1
chr1	43108011	43118011	1
chr1	43108647	43118647	1
chr1	43115583	43125583	1
chr1	43124137	43134137	2
chr1	43124441	43134441	2
chr1	43124788	43134788	2
chr1	43128136	43138136	2
chr1	43134247	43144247	1
chr1	43134540	43144540	1
chr1	43140895	43150895	1
chr1	43146111	43156111	2
chr1	43147646	43157646	1
chr1	43152174	43162174	2
chr1	43168932	43178932	1
chr1	43204189	43214189	1
chr1	43204530	43214530	1
chr1	43232962	43242962	1
chr1	43241291	43251291	2
chr1	43262312	43272312	1
chr1	43264031	43274031	1
chr1	43273154	43283154	3
chr1	43275832	43285832	1
chr1	43276627	43286627	1
chr1	43277937	43287937	1
chr1	43293513	43303513	1
chr1	43298718	43308718	1
chr1	43341386	43351386	1
chr1	43359885	43369885	1
chr1	43361713	43371713	1
chr1	43366204	43376204	1
chr1	43366873	43376873	2
chr1	43367629	43377629	1
chr1	43401857	43411857	2
chr1	43408251	43418251	1
chr1	43412089	43422089	1
chr1	43413016	43423016	1
chr1	43417142	43427142	1
chr1	43420977	43430977	2
chr1	43427441	43437441	1
chr1	43436865	43446865	1
chr1	43559698	43569698	1
chr1	43652029	43662029	2
chr1	43655141	43665141	1
chr1	43659175	43669175	1
chr1	43745958	43755958	1
chr1	43748246	43758246	1
chr1	43791946	43801946	1
chr1	43819509	43829509	1
chr1	43841996	43851996	1
chr1	43845149	43855149	1
chr1	43849145	43859145	1
chr1	43850652	43860652	2
chr1	43850803	43860803	1
chr1	43851239	43861239	1
chr1	43853909	43863909	1
chr1	43864807	43874807	1
chr1	43866701	43876701	1
chr1	43899416	43909416	1
chr1	43937272	43947272	1
chr1	43941839	43951839	1
chr1	43947819	43957819	2
chr1	43950086	43960086	1
chr1	43953721	43963721	2
chr1	43967334	43977334	1
chr1	43973948	43983948	1
chr1	43974786	43984786	1
chr1	44023982	44033982	1
chr1	44026919	44036919	1
chr1	44028438	44038438	3
chr1	44029642	44039642	1
chr1	44030302	44040302	2
chr1	44032270	44042270	1
chr1	44033308	44043308	1
chr1	44050044	44060044	1
chr1	44050971	44060971	1
chr1	44062496	44072496	1
chr1	44080550	44090550	2
chr1	44085409	44095409	1
chr1	44093244	44103244	2
chr1	44096100	44106100	2
chr1	44099299	44109299	3
chr1	44102443	44112443	1
chr1	44107834	44117834	5
chr1	44108093	44118093	1
chr1	44108783	44118783	1
chr1	44157228	44167228	1
chr1	44159092	44169092	1
chr1	44159407	44169407	1
chr1	44165532	44175532	2
chr1	44169914	44179914	1
chr1	44172250	44182250	1
chr1	44176203	44186203	1
chr1	44176736	44186736	1
chr1	44189342	44199342	1
chr1	44228192	44238192	1
chr1	44268982	44278982	2
chr1	44269811	44279811	1
chr1	44305131	44315131	1
chr1	44335816	44345816	1
chr1	44355571	44365571	1
chr1	44421518	44431518	1
chr1	44424607	44434607	2
chr1	44427430	44437430	4
chr1	44428726	44438726	3
chr1	44429562	44439562	1
chr1	44430715	44440715	3
chr1	44430845	44440845	6
chr1	44430981	44440981	2
chr1	44431345	44441345	5
chr1	44431523	44441523	9
chr1	44431637	44441637	7
chr1	44448240	44458240	6
chr1	44471432	44481432	1
chr1	44492746	44502746	1
chr1	44493335	44503335	1
chr1	44506428	44516428	3
chr1	44538016	44548016	1
chr1	44604907	44614907	1
chr1	44608848	44618848	2
chr1	44632336	44642336	1
chr1	44637685	44647685	2
chr1	44638528	44648528	1
chr1	44639721	44649721	2
chr1	44648056	44658056	1
chr1	44661343	44671343	1
chr1	44662535	44672535	1
chr1	44668207	44678207	2
chr1	44670059	44680059	1
chr1	44672111	44682111	1
chr1	44672923	44682923	2
chr1	44673962	44683962	1
chr1	44697730	44707730	1
chr1	44736028	44746028	1
chr1	44741901	44751901	1
chr1	44743175	44753175	1
chr1	44746173	44756173	1
chr1	44747567	44757567	1
chr1	44756961	44766961	1
chr1	44765099	44775099	3
chr1	44765758	44775758	1
chr1	44766433	44776433	2
chr1	44777854	44787854	2
chr1	44780843	44790843	2
chr1	44788561	44798561	1
chr1	44855619	44865619	1
chr1	44925300	44935300	1
chr1	44933413	44943413	3
chr1	44960173	44970173	2
chr1	45026422	45036422	1
chr1	45029027	45039027	1
chr1	45034085	45044085	1
chr1	45089560	45099560	2
chr1	45093512	45103512	1
chr1	45099768	45109768	3
chr1	45106746	45116746	1
chr1	45107583	45117583	1
chr1	45135710	45145710	1
chr1	45153482	45163482	1
chr1	45174699	45184699	2
chr1	45178559	45188559	3
chr1	45182745	45192745	1
chr1	45185631	45195631	4
chr1	45187454	45197454	1
chr1	45233025	45243025	1
chr1	45235620	45245620	1
chr1	45257972	45267972	1
chr1	45312363	45322363	2
chr1	45320328	45330328	1
chr1	45391985	45401985	1
chr1	45397794	45407794	1
chr1	45404749	45414749	1
chr1	45405714	45415714	1
chr1	45410835	45420835	2
chr1	45511965	45521965	1
chr1	45593865	45603865	1
chr1	45631866	45641866	1
chr1	45633982	45643982	1
chr1	45642040	45652040	1
chr1	45647759	45657759	1
chr1	45650744	45660744	1
chr1	45651657	45661657	2
chr1	45651868	45661868	1
chr1	45652291	45662291	3
chr1	45652393	45662393	2
chr1	45653084	45663084	3
chr1	45653389	45663389	1
chr1	45674485	45684485	1
chr1	45688200	45698200	1
chr1	45706716	45716716	1
chr1	45721180	45731180	1
chr1	45725657	45735657	1
chr1	45872062	45882062	1
chr1	45896740	45906740	1
chr1	45902793	45912793	1
chr1	46001161	46011161	1
chr1	46035334	46045334	1
chr1	46045251	46055251	1
chr1	46075909	46085909	2
chr1	46082164	46092164	1
chr1	46083595	46093595	2
chr1	46085101	46095101	1
chr1	46086622	46096622	1
chr1	46094166	46104166	1
chr1	46108961	46118961	3
chr1	46127125	46137125	1
chr1	46131977	46141977	1
chr1	46173040	46183040	2
chr1	46182278	46192278	3
chr1	46194792	46204792	1
chr1	46204188	46214188	1
chr1	46207649	46217649	1
chr1	46240199	46250199	3
chr1	46242162	46252162	1
chr1	46251411	46261411	1
chr1	46254790	46264790	1
chr1	46260026	46270026	1
chr1	46269080	46279080	6
chr1	46269949	46279949	3
chr1	46271095	46281095	1
chr1	46272604	46282604	1
chr1	46275178	46285178	1
chr1	46277565	46287565	7
chr1	46277990	46287990	1
chr1	46281771	46291771	4
chr1	46281984	46291984	1
chr1	46287094	46297094	1
chr1	46292347	46302347	1
chr1	46294386	46304386	1
chr1	46311101	46321101	1
chr1	46330065	46340065	1
chr1	46331714	46341714	1
chr1	46335008	46345008	3
chr1	46357836	46367836	9
chr1	46359977	46369977	1
chr1	46365581	46375581	1
chr1	46369560	46379560	4
chr1	46377161	46387161	5
chr1	46394466	46404466	1
chr1	46404527	46414527	1
chr1	46422016	46432016	1
chr1	46432810	46442810	1
chr1	46438111	46448111	1
chr1	46447016	46457016	1
chr1	46455152	46465152	1
chr1	46465174	46475174	5
chr1	46471741	46481741	1
chr1	46477383	46487383	1
chr1	46494769	46504769	2
chr1	46495222	46505222	1
chr1	46500148	46510148	1
chr1	46509582	46519582	1
chr1	46541623	46551623	1
chr1	46542013	46552013	2
chr1	46545376	46555376	1
chr1	46579940	46589940	1
chr1	46581414	46591414	1
chr1	46585324	46595324	1
chr1	46626612	46636612	1
chr1	46775925	46785925	1
chr1	46783447	46793447	1
chr1	46805889	46815889	1
chr1	46807158	46817158	3
chr1	46807278	46817278	1
chr1	46843969	46853969	1
chr1	47015292	47025292	1
chr1	47031239	47041239	2
chr1	47127381	47137381	2
chr1	47463958	47473958	1
chr1	47488028	47498028	1
chr1	47641081	47651081	1
chr1	47686023	47696023	1
chr1	47692159	47702159	1
chr1	47699120	47709120	1
chr1	47702278	47712278	2
chr1	47722503	47732503	1
chr1	47733810	47743810	1
chr1	47754525	47764525	2
chr1	47804019	47814019	1
chr1	47855707	47865707	1
chr1	47857845	47867845	1
chr1	47870505	47880505	1
chr1	47874400	47884400	1
chr1	47990950	48000950	1
chr1	48088835	48098835	2
chr1	48128012	48138012	1
chr1	48131098	48141098	1
chr1	48131654	48141654	1
chr1	48139404	48149404	1
chr1	48161586	48171586	1
chr1	48303201	48313201	1
chr1	48308137	48318137	1
chr1	48338728	48348728	1
chr1	48393422	48403422	1
chr1	48398054	48408054	1
chr1	48400976	48410976	1
chr1	48416101	48426101	1
chr1	48418001	48428001	1
chr1	48428091	48438091	1
chr1	48438644	48448644	2
chr1	48441519	48451519	1
chr1	48444515	48454515	1
chr1	48461541	48471541	1
chr1	48494426	48504426	1
chr1	48555201	48565201	1
chr1	48569219	48579219	2
chr1	48603344	48613344	1
chr1	48725564	48735564	1
chr1	49010032	49020032	1
chr1	49025110	49035110	1
chr1	49105563	49115563	1
chr1	49394795	49404795	1
chr1	49455271	49465271	1
chr1	49523021	49533021	1
chr1	49918957	49928957	1
chr1	49984434	49994434	1
chr1	50035896	50045896	1
chr1	50073915	50083915	1
chr1	50178546	50188546	1
chr1	50185299	50195299	1
chr1	50188916	50198916	1
chr1	50197520	50207520	1
chr1	50203515	50213515	1
chr1	50213280	50223280	4
chr1	50221659	50231659	1
chr1	50222350	50232350	1
chr1	50223201	50233201	1
chr1	50255132	50265132	1
chr1	50348989	50358989	2
chr1	50578969	50588969	1
chr1	50652120	50662120	1
chr1	50682300	50692300	1
chr1	50686889	50696889	2
chr1	50748635	50758635	1
chr1	50826630	50836630	4
chr1	50866914	50876914	1
chr1	50890446	50900446	1
chr1	50949117	50959117	1
chr1	50956104	50966104	2
chr1	50971460	50981460	1
chr1	50971850	50981850	1
chr1	50973638	50983638	2
chr1	51005253	51015253	1
chr1	51038495	51048495	1
chr1	51099582	51109582	1
chr1	51152016	51162016	2
chr1	51156757	51166757	2
chr1	51159283	51169283	2
chr1	51160748	51170748	2
chr1	51161283	51171283	1
chr1	51202652	51212652	1
chr1	51206757	51216757	1
chr1	51220290	51230290	1
chr1	51283504	51293504	2
chr1	51295915	51305915	1
chr1	51330383	51340383	1
chr1	51343149	51353149	1
chr1	51364494	51374494	1
chr1	51401959	51411959	1
chr1	51506729	51516729	1
chr1	51515910	51525910	2
chr1	51527495	51537495	1
chr1	51540498	51550498	2
chr1	51545048	51555048	2
chr1	51642754	51652754	1
chr1	51652274	51662274	2
chr1	51663543	51673543	1
chr1	51664760	51674760	1
chr1	51700634	51710634	2
chr1	51703856	51713856	2
chr1	51722120	51732120	1
chr1	51785742	51795742	1
chr1	51886676	51896676	1
chr1	51893465	51903465	1
chr1	51943079	51953079	1
chr1	51953637	51963637	1
chr1	51954545	51964545	1
chr1	51983139	51993139	11
chr1	51984965	51994965	2
chr1	51986722	51996722	1
chr1	52048412	52058412	1
chr1	52082115	52092115	1
chr1	52123639	52133639	1
chr1	52127385	52137385	2
chr1	52137460	52147460	2
chr1	52140403	52150403	6
chr1	52141037	52151037	5
chr1	52142042	52152042	2
chr1	52142974	52152974	3
chr1	52160362	52170362	1
chr1	52165714	52175714	1
chr1	52169844	52179844	1
chr1	52172732	52182732	1
chr1	52188428	52198428	1
chr1	52444443	52454443	1
chr1	52613038	52623038	6
chr1	52676979	52686979	2
chr1	52750937	52760937	1
chr1	52827731	52837731	1
chr1	52868537	52878537	1
chr1	52898960	52908960	1
chr1	52904090	52914090	2
chr1	53020894	53030894	1
chr1	53025956	53035956	1
chr1	53031393	53041393	1
chr1	53036868	53046868	1
chr1	53047856	53057856	1
chr1	53133956	53143956	1
chr1	53147743	53157743	1
chr1	53152008	53162008	1
chr1	53154442	53164442	1
chr1	53157246	53167246	1
chr1	53158363	53168363	1
chr1	53174872	53184872	1
chr1	53177149	53187149	1
chr1	53196745	53206745	3
chr1	53203590	53213590	2
chr1	53205915	53215915	1
chr1	53212071	53222071	2
chr1	53231198	53241198	4
chr1	53231799	53241799	1
chr1	53233112	53243112	1
chr1	53238108	53248108	1
chr1	53240176	53250176	1
chr1	53266203	53276203	2
chr1	53268394	53278394	1
chr1	53269396	53279396	1
chr1	53354406	53364406	1
chr1	53396976	53406976	1
chr1	53399553	53409553	2
chr1	53400226	53410226	1
chr1	53402546	53412546	1
chr1	53407212	53417212	2
chr1	53418574	53428574	1
chr1	53427517	53437517	1
chr1	53432208	53442208	1
chr1	53441859	53451859	1
chr1	53451470	53461470	1
chr1	53452322	53462322	1
chr1	53454641	53464641	1
chr1	53466426	53476426	1
chr1	53468908	53478908	1
chr1	53473641	53483641	2
chr1	53476557	53486557	1
chr1	53478438	53488438	1
chr1	53499314	53509314	1
chr1	53503952	53513952	2
chr1	53514653	53524653	1
chr1	53516644	53526644	3
chr1	53537293	53547293	5
chr1	53545891	53555891	6
chr1	53549070	53559070	1
chr1	53558814	53568814	1
chr1	53569791	53579791	1
chr1	53616241	53626241	1
chr1	53666458	53676458	1
chr1	53668867	53678867	2
chr1	53670723	53680723	2
chr1	53676015	53686015	5
chr1	53676299	53686299	1
chr1	53681887	53691887	1
chr1	53682609	53692609	1
chr1	53687145	53697145	6
chr1	53688421	53698421	1
chr1	53696812	53706812	2
chr1	53707236	53717236	1
chr1	53754836	53764836	1
chr1	53794916	53804916	1
chr1	53802448	53812448	1
chr1	53850144	53860144	1
chr1	53858038	53868038	2
chr1	53861946	53871946	2
chr1	53873496	53883496	1
chr1	53875926	53885926	1
chr1	53884904	53894904	7
chr1	53886167	53896167	2
chr1	53886743	53896743	1
chr1	53887805	53897805	1
chr1	53903499	53913499	2
chr1	53926773	53936773	1
chr1	53975591	53985591	1
chr1	53977496	53987496	1
chr1	53978067	53988067	1
chr1	53978395	53988395	1
chr1	53995055	54005055	1
chr1	54002824	54012824	3
chr1	54004074	54014074	2
chr1	54005760	54015760	11
chr1	54008715	54018715	1
chr1	54009704	54019704	3
chr1	54011125	54021125	1
chr1	54064522	54074522	1
chr1	54068548	54078548	1
chr1	54072359	54082359	2
chr1	54110417	54120417	3
chr1	54122972	54132972	1
chr1	54133424	54143424	2
chr1	54135434	54145434	1
chr1	54138723	54148723	2
chr1	54163168	54173168	2
chr1	54173095	54183095	2
chr1	54177527	54187527	1
chr1	54236794	54246794	1
chr1	54243877	54253877	2
chr1	54261253	54271253	1
chr1	54347668	54357668	1
chr1	54400106	54410106	1
chr1	54435757	54445757	1
chr1	54536205	54546205	3
chr1	54608769	54618769	1
chr1	54614787	54624787	1
chr1	54638873	54648873	1
chr1	54740531	54750531	1
chr1	54748828	54758828	1
chr1	54749535	54759535	1
chr1	54759111	54769111	1
chr1	54771121	54781121	1
chr1	54780754	54790754	1
chr1	54805746	54815746	1
chr1	54808957	54818957	1
chr1	54814660	54824660	1
chr1	54891834	54901834	1
chr1	55029297	55039297	1
chr1	55046496	55056496	1
chr1	55048502	55058502	1
chr1	55053664	55063664	2
chr1	55060080	55070080	1
chr1	55076581	55086581	2
chr1	55078750	55088750	1
chr1	55080340	55090340	1
chr1	55105232	55115232	2
chr1	55151184	55161184	1
chr1	55157291	55167291	1
chr1	55164745	55174745	1
chr1	55212383	55222383	1
chr1	55318851	55328851	1
chr1	55349612	55359612	1
chr1	55358853	55368853	1
chr1	55369240	55379240	1
chr1	55470068	55480068	1
[truncated: 43,373 more rows]
