# Supplementary material for: CNVs are associated with genomic architecture in a songbird
Source: BMC Genomics. 2018 Mar 13;19:195. doi: 10.1186/s12864-018-4577-1 (PMC6389189; doi:10.1186/s12864-018-4577-1)
Supplement: Supplementary file 3 — qPCR validation of CNVs. Genomic regions validated, qPCR-PennCNV state correspondence and applied primers. (CSV 192 kb) [file 12864_2018_4577_MOESM3_ESM.csv]

cnvr	chr	start_call	end_call	CNVRSize	CNVFrequency	RingNumber	Penn-qPCR_states	F_primer	R_primer	NumSNPProbes
CNVR_3742	chr2	96691341	96692782	61.21	5	AU...63212	cn=1 - 1n	AGCACGAGCATAATTCTCCA	CCAGGGTCAATAGGGAAAGA	numsnp=9
CNVR_4463	chr21	3332207	3343595	46.268	5	AU...63337	cn=3 - 3n	TTTCAGCAGAGTCTGGATGC	GGATCTCAGCAGAAGCACAA	numsnp=6
CNVR_5411	chr3	79484715	79485794	1.08	5	AU...63213	cn=3 - 3n	GACTGCAACTGGCTAGGACTC	TTGCAGCACCTTGGAGATAC	numsnp=7
CNVR_1327	chr10	19090667	19102149	462.683	4	AU...63313	cn=3 - 3n	GGCTCGGGAATTTTATACGA	GCCTCCAAACCCAGAATTT	numsnp=7
CNVR_7092	chr5	59480062	59486769	494.368	2	AU...63313	cn=0 - 2n	GCAACATCCCTGTGAGATCC	CGGAGTGGGAGAGAACAGAG	numsnp=4
CNVR_4578	chr24	5846473	5855835	156.326	2	AU...63257	cn=3 - 5-n	AGCAATCCCATTTTCCATGT	AAATTCCCTGGTGCAGACA	numsnp=5
CNVR_4688	chr3	739592	770536	152.557	2	AU...63256	cn=3 - 3n	GCCTCTCTCCCTTTGTTGAG	GAAAGCCAGCCCAGTTATTC	numsnp=7
CNVR_2632	chr1A	38933927	38936620	56.565	2	AR...98931	cn=3 - 3n	GATGTTTTGTGGCTGACTGC	GGAGCATGAAATAAAGGACCA	numsnp=10
CNVR_5884	chr4	16257530	16280079	27.96	2	AR...89080	cn=3 - 5-n	AGCAGACCAGTGCAGAAGAA	TTTCCACTCCATTTCCTTCC	numsnp=25
CNVR_4086	chr2	127623948	127627902	3.955	2	AU...63376	cn=1 - 1n	ACTGCTTCACCTCCTCACCT	AGCAAAATCCATTCCCAAAG	numsnp=7
CNVR_4686	chr3	76986	154106	77.121	1	AU...63231	cn=3 - 5-n	CAGCTAAAGAGCATGGAGCA	TTTTGCTGTCACTCCCATGT	numsnp=3
CNVR_2749	chr1A	54018846	54034312	15.467	1	AU...63321	cn=3 - 5-n	AAATGGAGGGGAGTTGTCAG	TTTTTCCAGCAAGGGACAGT	numsnp=19
CNVR_2424	chr1A	17936639	17949192	12.554	1	AU...63325	cn=3 - 3n	TGAGTTTATCAGGAATGCCCTA	TTGTATTGTGTGGTAGTTGTGACC	numsnp=15
CNVR_1421	chr11	11195358	11203217	7.86	1	AU...63399	cn=1 - 1n	TCCTTCTAAGTTGTGTGGAAAGC	GGCTTTACTAGGAAACTGAAAAACTT	numsnp=11
CNVR_6937	chr5	41052486	41056486	4.001	1	AU...63313	cn=0 - 1n	TTTGCCTCATTTGAGTTGGA	TTCCATCCTCTTTCCTAATGC	numsnp=8
CNVR_3382	chr2	55810228	55811286	1.059	1	AU...63252	cn=3 - 5-n	GCCCTAATCCTAATATTTCATGG	TTCCCTACGGACACAATCAA	numsnp=4
