# Supplementary material for: CNVs are associated with genomic architecture in a songbird
Source: BMC Genomics. 2018 Mar 13;19:195. doi: 10.1186/s12864-018-4577-1 (PMC6389189; doi:10.1186/s12864-018-4577-1)
Supplement: Supplementary file 4 — Interspersed repeats and low complexity (regions masked by RepeatMasker [45]) and their family classification. (TXT 18544 kb) [file 12864_2018_4577_MOESM4_ESM.txt]

chr	start	end	strand	SimilarFeatureSequence	Class
chr10	3492	3744	+	TguLTRL2a7	LTR/ERVL
chr10	3745	3761	+	(A)n	Simple_repeat
chr10	4410	4463	+	(GTGCCCAGGA)n	Simple_repeat
chr10	4483	4520	+	(CCTAAC)n	Simple_repeat
chr10	8813	8831	+	(A)n	Simple_repeat
chr10	11861	11914	+	(TATT)n	Simple_repeat
chr10	11990	12021	+	(TATTTA)n	Simple_repeat
chr10	12398	12475	+	(TATTTA)n	Simple_repeat
chr10	12454	12508	+	(TTTCTC)n	Simple_repeat
chr10	13341	13412	+	A-rich	Low_complexity
chr10	14622	15039	-	TguLTRK4c	LTR/ERVK
chr10	15883	16001	+	TguERVL2a2-LTR	LTR/ERVL
chr10	16246	16468	+	TguERVK7_LTR2b	LTR/ERVK
chr10	18019	18490	+	CR1-J3_Pass	LINE/CR1
chr10	18816	18877	+	G-rich	Low_complexity
chr10	19124	19519	+	CR1-X1_Pass	LINE/CR1
chr10	27775	27948	-	CR1-J1_Pass	LINE/CR1
chr10	27955	28185	-	GGLTR7B	LTR/ERV1
chr10	28201	28218	+	(T)n	Simple_repeat
chr10	28407	28452	+	(T)n	Simple_repeat
chr10	28455	28683	-	CR1-J1_Pass	LINE/CR1
chr10	29389	29746	-	TguERV1_LTR1a	LTR/ERV1
chr10	30357	30511	+	TguERVL2a2-LTR	LTR/ERVL
chr10	37323	37492	-	CR1-Y_Pass	LINE/CR1
chr10	37567	37800	+	TguLTR13c	LTR/ERV1
chr10	37808	37924	-	TguLTR13c	LTR/ERV1
chr10	41137	42292	+	CR1-J1_Pass	LINE/CR1
chr10	43330	43361	+	A-rich	Low_complexity
chr10	44336	44580	-	TguLTRL3c	LTR/ERVL
chr10	44832	44920	-	TguLTRL3c	LTR/ERVL
chr10	45693	45743	+	(CGGCCG)n	Simple_repeat
chr10	50898	50921	+	(ATA)n	Simple_repeat
chr10	51226	51366	-	CR1-X1_Pass	LINE/CR1
chr10	52156	52187	+	(AATT)n	Simple_repeat
chr10	53773	53804	+	(T)n	Simple_repeat
chr10	76145	76237	+	(TTGCC)n	Simple_repeat
chr10	76279	76963	+	TguERVL2a4_LTR	LTR/ERVL
chr10	77788	77929	+	(GCAAG)n	Simple_repeat
chr10	80722	80771	+	(CTCCT)n	Simple_repeat
chr10	81166	81197	+	(TCTCC)n	Simple_repeat
chr10	81278	81571	-	CR1-E	LINE/CR1
chr10	81577	81691	-	CR1-J3_Pass	LINE/CR1
chr10	83346	83667	+	CR1-Y2_Aves	LINE/CR1
chr10	87235	87310	+	tRNA-Ser-TCY	tRNA
chr10	89212	89477	+	TguLTRL4d	LTR/ERVL
chr10	89909	89980	+	tRNA-Gly-GGA	tRNA
chr10	90821	91002	+	CR1-Y2_Aves	LINE/CR1
chr10	91226	91342	-	TguERVL2a2-LTR	LTR/ERVL
chr10	91393	91421	+	(CAGAAC)n	Simple_repeat
chr10	91422	91447	+	(CAGAA)n	Simple_repeat
chr10	91448	91456	+	(CAGAAC)n	Simple_repeat
chr10	91482	91526	+	TguERVL2a2-LTR	LTR/ERVL
chr10	92489	92560	+	tRNA-Met-i	tRNA
chr10	92640	92713	+	tRNA-Ile-ATT	tRNA
chr10	94353	94547	-	CR1-Y2_Aves	LINE/CR1
chr10	94752	94855	+	(CAGCT)n	Simple_repeat
chr10	95422	95509	-	TguERVK5_I-int	LTR/ERVK
chr10	95527	95601	-	TguERVK5_I-int	LTR/ERVK
chr10	96159	97131	-	TguERVK10_I-int	LTR/ERVK
chr10	100036	100388	-	TguLTRL4a	LTR/ERVL
chr10	100827	100853	+	(AATA)n	Simple_repeat
chr10	104370	104393	+	(AGGCA)n	Simple_repeat
chr10	104512	104767	+	CR1-E	LINE/CR1
chr10	109093	109119	+	(A)n	Simple_repeat
chr10	109787	110219	-	CR1-E	LINE/CR1
chr10	110862	110929	+	CR1-Y1_Aves	LINE/CR1
chr10	114980	115030	+	(A)n	Simple_repeat
chr10	115248	115298	+	A-rich	Low_complexity
chr10	116563	116704	+	CR1-L3B_Croc	LINE/CR1
chr10	120237	120257	+	(GA)n	Simple_repeat
chr10	120447	120521	+	(TAAGAGAGAC)n	Simple_repeat
chr10	120895	120949	+	GA-rich	Low_complexity
chr10	126349	126408	-	CR1-J1_Pass	LINE/CR1
chr10	126764	126861	+	REP131	DNA?
chr10	126952	127074	-	REP131	DNA?
chr10	130974	131057	+	(GCG)n	Simple_repeat
chr10	131110	131144	+	(GCGGCGG)n	Simple_repeat
chr10	131209	131254	+	(GGC)n	Simple_repeat
chr10	133057	133323	+	CR1-L3B_Croc	LINE/CR1
chr10	135417	135580	+	CR1-15_Crp	LINE/CR1
chr10	135910	135987	+	CR1-8_Crp	LINE/CR1
chr10	136444	136466	+	(A)n	Simple_repeat
chr10	138459	138871	-	CR1-E	LINE/CR1
chr10	141797	141829	+	G-rich	Low_complexity
chr10	141942	141973	+	(GCGCC)n	Simple_repeat
chr10	141981	142054	+	tRNA-His-CAY_	tRNA
chr10	142634	142664	+	(CTCTC)n	Simple_repeat
chr10	142675	142721	+	(TAATTTA)n	Simple_repeat
chr10	142726	142752	+	(GTTT)n	Simple_repeat
chr10	142924	142997	-	tRNA-His-CAY_	tRNA
chr10	143005	143036	+	(CGCGG)n	Simple_repeat
chr10	145601	145718	+	(CCTTCT)n	Simple_repeat
chr10	146064	146113	+	(TGGCT)n	Simple_repeat
chr10	150014	150241	-	CR1-Y2_Aves	LINE/CR1
chr10	151891	151940	-	CR1-J2_Pass	LINE/CR1
chr10	159479	159605	-	CR1-E	LINE/CR1
chr10	161758	161782	+	(A)n	Simple_repeat
chr10	162751	163048	-	CR1-E	LINE/CR1
chr10	163340	163368	+	A-rich	Low_complexity
chr10	173071	173106	+	(CTCTTC)n	Simple_repeat
chr10	179216	179234	+	(T)n	Simple_repeat
chr10	182846	182885	+	(AAAC)n	Simple_repeat
chr10	183287	183729	-	CR1-E	LINE/CR1
chr10	185840	186188	+	CR1-X1_Pass	LINE/CR1
chr10	186892	186926	+	(CCT)n	Simple_repeat
chr10	187030	187308	+	CR1-X1_Pass	LINE/CR1
chr10	189010	189204	+	CR1-H2	LINE/CR1
chr10	189263	189476	+	CR1-Y1_Aves	LINE/CR1
chr10	191756	191810	+	G-rich	Low_complexity
chr10	191948	192179	-	TguLTR13c	LTR/ERV1
chr10	192277	192375	-	TguLTR13c	LTR/ERV1
chr10	192936	192965	+	(CATC)n	Simple_repeat
chr10	192997	193059	+	(TCCA)n	Simple_repeat
chr10	193711	193825	-	CR1-E	LINE/CR1
chr10	194218	194254	+	(TGCAGC)n	Simple_repeat
chr10	198406	198490	+	REP131	DNA?
chr10	199903	200023	+	CR1-J1_Pass	LINE/CR1
chr10	208878	209009	-	CR1-Y2_Aves	LINE/CR1
chr10	209059	209290	+	CR1-Y2_Aves	LINE/CR1
chr10	209287	209745	+	CR1-Y1_Aves	LINE/CR1
chr10	209752	210069	+	CR1-Y1_Aves	LINE/CR1
chr10	210657	210958	-	CR1-E	LINE/CR1
chr10	211581	211751	+	CR1-X1_Pass	LINE/CR1
chr10	212557	212954	-	CR1-E	LINE/CR1
chr10	213906	214043	-	CR1-E	LINE/CR1
chr10	220263	220737	+	CR1-B2	LINE/CR1
chr10	221624	222395	-	TguLTRL4a	LTR/ERVL
chr10	222734	222957	-	TguLTRL4a	LTR/ERVL
chr10	223236	223340	+	CR1-B2	LINE/CR1
chr10	224135	224261	+	CR1-E	LINE/CR1
chr10	226651	226694	+	(GCTGA)n	Simple_repeat
chr10	227541	228067	+	CR1-J2_Pass	LINE/CR1
chr10	229220	229238	+	(T)n	Simple_repeat
chr10	229306	229508	+	CR1-L3B_Croc	LINE/CR1
chr10	229801	229960	-	CR1-E	LINE/CR1
chr10	230733	230804	-	CR1-Y1_Aves	LINE/CR1
chr10	230825	231079	-	CR1-Y1_Aves	LINE/CR1
chr10	231133	231349	-	CR1-E	LINE/CR1
chr10	231335	231531	-	CR1-Y2_Aves	LINE/CR1
chr10	232426	232482	+	(GT)n	Simple_repeat
chr10	232693	232741	+	(CCCTG)n	Simple_repeat
chr10	232888	232947	+	CR1-E	LINE/CR1
chr10	233279	233319	+	(ACTCTTT)n	Simple_repeat
chr10	240372	240584	+	CR1-E	LINE/CR1
chr10	242875	243049	+	CR1-8_Crp	LINE/CR1
chr10	244741	244820	+	(GAGGACT)n	Simple_repeat
chr10	245110	245272	+	CR1-E	LINE/CR1
chr10	245265	245388	+	CR1-Y2_Aves	LINE/CR1
chr10	245672	246239	-	TguLTRL4c	LTR/ERVL
chr10	248063	248329	+	CR1-12_AMi	LINE/CR1
chr10	249885	249942	+	(TTAC)n	Simple_repeat
chr10	249943	249955	+	(CTTATTA)n	Simple_repeat
chr10	251783	251843	-	TguLTR5a	LTR/ERVL
chr10	251844	251873	+	(CA)n	Simple_repeat
chr10	251874	251997	-	TguLTR5a	LTR/ERVL
chr10	251998	252139	+	CR1-E	LINE/CR1
chr10	257168	257325	-	CR1-E	LINE/CR1
chr10	257772	257797	+	(T)n	Simple_repeat
chr10	263729	263755	+	(TC)n	Simple_repeat
chr10	264210	264309	-	TguLTRL1a7	LTR/ERVL
chr10	264484	264546	+	(TATTGT)n	Simple_repeat
chr10	266682	266854	+	CR1-E	LINE/CR1
chr10	267354	267410	+	GA-rich	Low_complexity
chr10	269206	269279	+	(GCGGCG)n	Simple_repeat
chr10	269759	270051	+	CR1-E	LINE/CR1
chr10	270418	270458	+	(TGATC)n	Simple_repeat
chr10	271016	271065	-	CR1-C4	LINE/CR1
chr10	271559	271881	-	CR1-E	LINE/CR1
chr10	273911	274199	-	CR1-15_Crp	LINE/CR1
chr10	278825	278865	+	GA-rich	Low_complexity
chr10	280561	281058	-	CR1-E	LINE/CR1
chr10	285134	285176	+	(CTGTCA)n	Simple_repeat
chr10	285195	285361	+	G-rich	Low_complexity
chr10	285810	285852	+	(CAGCAGCAT)n	Simple_repeat
chr10	285873	285900	+	(GCT)n	Simple_repeat
chr10	290098	290486	-	CR1-E	LINE/CR1
chr10	293043	293607	+	CR1-J1_Pass	LINE/CR1
chr10	293656	294034	+	GGERVL-C-int	LTR/ERVL
chr10	294813	294925	+	TguLTRL1a6	LTR/ERVL
chr10	295041	295086	+	(TTCCC)n	Simple_repeat
chr10	296159	296196	+	(CCTTC)n	Simple_repeat
chr10	303159	303590	-	CR1-E	LINE/CR1
chr10	304045	304071	+	(T)n	Simple_repeat
chr10	304314	304560	-	TguLTR11	LTR/ERVL?
chr10	304640	304744	-	Tgu_rep3	LTR/ERVL?
chr10	305993	306153	-	CR1-C2	LINE/CR1
chr10	306609	306664	+	(CTTTT)n	Simple_repeat
chr10	306951	306988	+	GA-rich	Low_complexity
chr10	308689	309227	-	CR1-E	LINE/CR1
chr10	315521	315545	+	(GGA)n	Simple_repeat
chr10	316432	316485	+	(TAGT)n	Simple_repeat
chr10	317463	317482	+	(CCCCCT)n	Simple_repeat
chr10	317483	317546	+	(CCT)n	Simple_repeat
chr10	317547	317555	+	(CCCCCT)n	Simple_repeat
chr10	319631	319657	+	A-rich	Low_complexity
chr10	320714	320815	+	CR1-C4	LINE/CR1
chr10	323746	323843	-	CR1-E	LINE/CR1
chr10	329328	329364	+	(TCTCC)n	Simple_repeat
chr10	329670	329700	+	(CTG)n	Simple_repeat
chr10	333178	333217	+	(ACATATA)n	Simple_repeat
chr10	334599	334860	-	CR1-F0	LINE/CR1
chr10	336570	336602	+	(CAGCC)n	Simple_repeat
chr10	337270	337330	+	CR1-J3_Pass	LINE/CR1
chr10	337638	337768	+	(CATGCTGGGC)n	Simple_repeat
chr10	340147	340176	+	(ATT)n	Simple_repeat
chr10	340177	340189	+	(AATT)n	Simple_repeat
chr10	341495	341567	-	CR1-H	LINE/CR1
chr10	343033	343539	-	CR1-E	LINE/CR1
chr10	343940	343978	+	(AGGCAGA)n	Simple_repeat
chr10	345834	345928	+	(TA)n	Simple_repeat
chr10	348731	348937	+	CR1-J2_Pass	LINE/CR1
chr10	350570	350594	+	(AAATC)n	Simple_repeat
chr10	351057	351264	+	CR1-C2	LINE/CR1
chr10	352474	352672	-	CR1-E	LINE/CR1
chr10	353348	353431	-	CR1-L3A_Croc	LINE/CR1
chr10	355063	355084	+	(AAAC)n	Simple_repeat
chr10	355220	355273	+	A-rich	Low_complexity
chr10	355682	355699	+	(A)n	Simple_repeat
chr10	355782	355823	+	(AATACA)n	Simple_repeat
chr10	355828	355988	-	CR1-C4	LINE/CR1
chr10	357167	357203	+	(CAGAAG)n	Simple_repeat
chr10	357857	357905	+	(GGAACCGGGA)n	Simple_repeat
chr10	357923	357989	+	(GCCCCC)n	Simple_repeat
chr10	358337	358624	+	(CCCCAG)n	Simple_repeat
chr10	358859	359120	-	CR1-X1_Pass	LINE/CR1
chr10	360066	360106	+	(TTGCCA)n	Simple_repeat
chr10	362467	362556	+	CR1-X1_Pass	LINE/CR1
chr10	365120	365503	-	CR1-J2_Pass	LINE/CR1
chr10	368159	368630	+	CR1-J2_Pass	LINE/CR1
chr10	369843	369872	+	(A)n	Simple_repeat
chr10	370175	370244	+	G-rich	Low_complexity
chr10	370678	370718	+	(GCA)n	Simple_repeat
chr10	371323	371345	+	(TAA)n	Simple_repeat
chr10	371635	371706	+	A-rich	Low_complexity
chr10	372093	372122	+	(GGGA)n	Simple_repeat
chr10	373733	373857	+	CR1-E	LINE/CR1
chr10	377973	378011	+	GA-rich	Low_complexity
chr10	379769	379823	+	(GAGCA)n	Simple_repeat
chr10	391207	391446	-	CR1-E	LINE/CR1
chr10	391884	392038	+	CR1-16_AMi	LINE/CR1
chr10	394811	394937	+	G-rich	Low_complexity
chr10	394908	394951	+	(CGGAG)n	Simple_repeat
chr10	395032	395104	+	(CCCG)n	Simple_repeat
chr10	395596	395796	-	CR1-C4	LINE/CR1
chr10	402994	403077	-	REP131	DNA?
chr10	404160	404358	+	CR1-8_Crp	LINE/CR1
chr10	408036	408175	-	CR1-E	LINE/CR1
chr10	408492	408639	-	CR1-E	LINE/CR1
chr10	409068	409102	+	(CCATCC)n	Simple_repeat
chr10	414676	414729	+	(GATTTCA)n	Simple_repeat
chr10	416948	416964	+	(A)n	Simple_repeat
chr10	419616	419846	-	CR1-E	LINE/CR1
chr10	423093	423221	+	CR1-E	LINE/CR1
chr10	425809	426312	-	CR1-J2_Pass	LINE/CR1
chr10	429236	429398	+	CR1-E	LINE/CR1
chr10	431297	431419	+	CR1-Y2	LINE/CR1
chr10	434994	435023	+	(TA)n	Simple_repeat
chr10	436671	436695	+	(TCCT)n	Simple_repeat
chr10	437200	437231	+	(GCCCG)n	Simple_repeat
chr10	437429	437463	+	(CAGCTC)n	Simple_repeat
chr10	437514	437532	+	(GGT)n	Simple_repeat
chr10	437569	437662	+	(CCGCTC)n	Simple_repeat
chr10	438058	438089	+	(ACAGCA)n	Simple_repeat
chr10	439649	439703	+	(GCT)n	Simple_repeat
chr10	439885	439932	+	(CCTTCA)n	Simple_repeat
chr10	440508	440540	+	(CTT)n	Simple_repeat
chr10	444872	445081	-	TguLTRL4c	LTR/ERVL
chr10	445081	445143	-	TguLTRL4c	LTR/ERVL
chr10	445336	445598	+	CR1-Y2_Aves	LINE/CR1
chr10	445719	445839	+	CR1-E	LINE/CR1
chr10	446766	447144	+	CR1-E	LINE/CR1
chr10	450556	450598	+	(AAGCC)n	Simple_repeat
chr10	454266	454289	+	(CTGG)n	Simple_repeat
chr10	457970	458060	-	CR1-E	LINE/CR1
chr10	458394	458437	+	(TCCT)n	Simple_repeat
chr10	460304	460383	-	CR1-E	LINE/CR1
chr10	462651	462691	+	(GATG)n	Simple_repeat
chr10	464920	464950	+	(CCTCT)n	Simple_repeat
chr10	469411	469568	+	CR1-E	LINE/CR1
chr10	469754	469837	-	CR1-E	LINE/CR1
chr10	470753	470823	+	CR1-X2	LINE/CR1
chr10	472419	473226	-	CR1-E	LINE/CR1
chr10	475512	475725	-	CR1-J2_Pass	LINE/CR1
chr10	480159	480183	+	(CCT)n	Simple_repeat
chr10	480287	480340	+	G-rich	Low_complexity
chr10	482079	482409	-	CR1-E	LINE/CR1
chr10	482401	482503	-	CR1-C4	LINE/CR1
chr10	486253	486273	+	(CA)n	Simple_repeat
chr10	486626	486669	+	(CTGCTC)n	Simple_repeat
chr10	489295	489336	+	GA-rich	Low_complexity
chr10	491038	491281	-	CR1-Z2_Pass	LINE/CR1
chr10	493724	493886	-	MER127	DNA/TcMar-Tigger
chr10	495110	495141	+	(CCCCAA)n	Simple_repeat
chr10	496316	496332	+	(AC)n	Simple_repeat
chr10	497609	497644	+	(CGGCCCC)n	Simple_repeat
chr10	507036	507091	-	CR1-J2_Pass	LINE/CR1
chr10	509235	509346	+	CR1-E	LINE/CR1
chr10	513168	513215	+	(CAG)n	Simple_repeat
chr10	516549	516722	+	CR1-16_AMi	LINE/CR1
chr10	516682	517052	-	CR1-E	LINE/CR1
chr10	518807	519033	-	CR1-Y1_Aves	LINE/CR1
chr10	519079	519229	-	CR1-Y4	LINE/CR1
chr10	519296	519640	-	CR1-YB2_Pass	LINE/CR1
chr10	521459	521479	+	(A)n	Simple_repeat
chr10	522190	522447	+	CR1-E	LINE/CR1
chr10	523947	524337	-	CR1-C4	LINE/CR1
chr10	524579	524607	+	(CAAC)n	Simple_repeat
chr10	527889	528396	-	CR1-J2_Pass	LINE/CR1
chr10	529179	529248	+	CR1-B2	LINE/CR1
chr10	529607	529831	-	CR1-E	LINE/CR1
chr10	530020	530052	+	G-rich	Low_complexity
chr10	530222	530264	+	(CCCT)n	Simple_repeat
chr10	530265	530306	+	(TCCTTT)n	Simple_repeat
chr10	530307	530410	+	(CCCT)n	Simple_repeat
chr10	532975	533431	-	CR1-E	LINE/CR1
chr10	533980	533998	+	(A)n	Simple_repeat
chr10	534485	534812	+	CR1-E	LINE/CR1
chr10	537402	537510	+	CR1-E	LINE/CR1
chr10	537614	537649	-	CR1-E	LINE/CR1
chr10	537886	537958	+	(GAGCCC)n	Simple_repeat
chr10	538733	538886	-	CR1-E	LINE/CR1
chr10	542446	542667	+	CR1-E	LINE/CR1
chr10	543580	543863	+	CR1-E	LINE/CR1
chr10	544410	544494	+	(T)n	Simple_repeat
chr10	545017	545392	+	CR1-B2	LINE/CR1
chr10	546339	546482	+	CR1-B2	LINE/CR1
chr10	550155	550182	+	(TATA)n	Simple_repeat
chr10	551299	551418	+	(T)n	Simple_repeat
chr10	553612	553702	-	CR1-X1_Pass	LINE/CR1
chr10	553921	554123	-	CR1-X1_Pass	LINE/CR1
chr10	555089	555275	-	CR1-E	LINE/CR1
chr10	558318	558724	+	CR1-E	LINE/CR1
chr10	564173	564299	+	CR1-E	LINE/CR1
chr10	564336	564857	+	CR1-E	LINE/CR1
chr10	565697	565948	-	CR1-X1_Pass	LINE/CR1
chr10	566597	566632	+	(TGATATAA)n	Simple_repeat
chr10	570006	570054	+	CR1-J1_Pass	LINE/CR1
chr10	571461	571651	+	CR1-J2_Pass	LINE/CR1
chr10	572795	572929	+	CR1-E	LINE/CR1
chr10	574039	574154	-	CR1-J2_Pass	LINE/CR1
chr10	574917	575249	+	CR1-E	LINE/CR1
chr10	575528	575591	+	CR1-J2_Pass	LINE/CR1
chr10	575714	575762	+	CR1-X1	LINE/CR1
chr10	576050	576195	-	CR1-E	LINE/CR1
chr10	578067	578631	-	CR1-E	LINE/CR1
chr10	578937	578969	+	(T)n	Simple_repeat
chr10	579500	579742	+	CR1-J2_Pass	LINE/CR1
chr10	580046	580529	-	CR1-E	LINE/CR1
chr10	582126	582655	+	CR1-C4	LINE/CR1
chr10	585685	585709	+	(TAAA)n	Simple_repeat
chr10	585772	586109	-	CR1-E	LINE/CR1
chr10	587775	587823	+	CR1-J1_Pass	LINE/CR1
chr10	590031	590254	-	CR1-E	LINE/CR1
chr10	593078	593453	+	CR1-E	LINE/CR1
chr10	595151	595283	-	CR1-E	LINE/CR1
chr10	596589	596728	-	CR1-C4	LINE/CR1
chr10	598297	598600	+	CR1-X1_Pass	LINE/CR1
chr10	598802	598855	+	(TTTG)n	Simple_repeat
chr10	598933	599111	-	CR1-J2_Pass	LINE/CR1
chr10	600129	600242	+	CR1-E	LINE/CR1
chr10	606724	606941	-	CR1-E	LINE/CR1
chr10	607786	607846	+	(TGAAGTT)n	Simple_repeat
chr10	612447	612852	-	CR1-J2_Pass	LINE/CR1
chr10	617665	617759	-	CR1-E	LINE/CR1
chr10	618616	618851	-	CR1-E	LINE/CR1
chr10	619347	619469	+	MER126	DNA
chr10	621573	621814	+	CR1-X1_Pass	LINE/CR1
chr10	622246	622294	+	CR1-E	LINE/CR1
chr10	622747	622897	-	TguERVL2a2-LTR	LTR/ERVL
chr10	622977	623187	+	(CAGAA)n	Simple_repeat
chr10	623191	623227	+	(AACAG)n	Simple_repeat
chr10	625725	625770	+	(TGC)n	Simple_repeat
chr10	629671	629813	+	CR1-X1_Pass	LINE/CR1
chr10	630886	630921	+	GA-rich	Low_complexity
chr10	630924	631021	+	A-rich	Low_complexity
chr10	631204	631216	+	(TCC)n	Simple_repeat
chr10	631217	631262	+	(CCTC)n	Simple_repeat
chr10	633623	633709	+	(A)n	Simple_repeat
chr10	634508	634580	+	CR1-E	LINE/CR1
chr10	639031	639111	+	(TCATCA)n	Simple_repeat
chr10	644788	645179	+	CR1-E	LINE/CR1
chr10	645747	646146	+	CR1-E	LINE/CR1
chr10	646139	646274	+	TguLTRL4c	LTR/ERVL
chr10	654196	654233	+	G-rich	Low_complexity
chr10	654241	654290	+	(GCC)n	Simple_repeat
chr10	661460	661509	+	(TCCTCT)n	Simple_repeat
chr10	662308	662359	+	G-rich	Low_complexity
chr10	662375	662458	+	(CCTCCT)n	Simple_repeat
chr10	662610	662645	+	(CGCGCA)n	Simple_repeat
chr10	663969	664502	-	CR1-J2_Pass	LINE/CR1
chr10	664712	664780	+	(GGCGG)n	Simple_repeat
chr10	668921	669108	-	CR1-X1_Pass	LINE/CR1
chr10	671360	671737	-	CR1-E	LINE/CR1
chr10	671736	671877	-	CR1-E	LINE/CR1
chr10	672068	672920	+	CR1-F0	LINE/CR1
chr10	672919	673806	+	CR1-F0	LINE/CR1
chr10	677549	677628	+	(CCCCCGG)n	Simple_repeat
chr10	678673	678691	+	(A)n	Simple_repeat
chr10	691096	691203	-	CR1-J1_Pass	LINE/CR1
chr10	698406	698435	+	(CAGCCA)n	Simple_repeat
chr10	702755	702788	+	(CCTCCC)n	Simple_repeat
chr10	704709	704747	+	(CCCCCA)n	Simple_repeat
chr10	710726	710795	+	(CCA)n	Simple_repeat
chr10	712649	713001	-	TguLTR13e	LTR/ERV1
chr10	715030	715053	+	(A)n	Simple_repeat
chr10	717519	717727	-	TguLTR13e	LTR/ERV1
chr10	719470	719496	+	(T)n	Simple_repeat
chr10	721787	721822	+	(CCCCCTG)n	Simple_repeat
chr10	723213	723241	+	(CAGCC)n	Simple_repeat
chr10	723527	723618	+	(TCC)n	Simple_repeat
chr10	723643	723662	+	(GCT)n	Simple_repeat
chr10	723789	723850	+	(CTGCATCTCCA)n	Simple_repeat
chr10	728625	728671	+	(T)n	Simple_repeat
chr10	731223	731317	+	(CCCCAT)n	Simple_repeat
chr10	731564	731599	+	(GGGATGC)n	Simple_repeat
chr10	731944	732022	+	(TATTATG)n	Simple_repeat
chr10	732229	732308	+	(TA)n	Simple_repeat
chr10	733094	733217	-	CR1-Y1_Aves	LINE/CR1
chr10	733215	733302	-	CR1-Y1_Aves	LINE/CR1
chr10	734781	734860	+	(GCCCA)n	Simple_repeat
chr10	735983	736241	-	TguERVK9_LTR2c	LTR/ERVK
chr10	742997	743146	+	(ATAA)n	Simple_repeat
chr10	743678	743745	+	(ATAA)n	Simple_repeat
chr10	744319	745221	+	(TA)n	Simple_repeat
chr10	746166	746220	+	A-rich	Low_complexity
chr10	746329	746357	+	(ATT)n	Simple_repeat
chr10	747191	747231	+	GA-rich	Low_complexity
chr10	747647	747731	+	CR1-B2	LINE/CR1
chr10	750011	750076	+	GA-rich	Low_complexity
chr10	753582	753641	+	CR1-D2	LINE/CR1
chr10	763766	763821	+	GA-rich	Low_complexity
chr10	764040	764141	+	CR1-J2_Pass	LINE/CR1
chr10	765225	765391	+	CR1-E	LINE/CR1
chr10	769316	769352	+	(CAC)n	Simple_repeat
chr10	773155	773229	+	A-rich	Low_complexity
chr10	775785	775851	+	(TA)n	Simple_repeat
chr10	776074	776150	-	CR1-J2_Pass	LINE/CR1
chr10	776456	776491	+	(CTCATC)n	Simple_repeat
chr10	776947	777062	+	CR1-C4	LINE/CR1
chr10	789802	789917	-	CR1-E	LINE/CR1
chr10	794192	794723	-	CR1-E	LINE/CR1
chr10	800067	800113	+	(AT)n	Simple_repeat
chr10	801054	801323	-	CR1-E	LINE/CR1
chr10	801585	801685	+	CR1-B2	LINE/CR1
chr10	801901	802137	-	CR1-J1_Pass	LINE/CR1
chr10	815194	815238	+	A-rich	Low_complexity
chr10	816078	816366	+	CR1-J2_Pass	LINE/CR1
chr10	818819	818869	-	ILRC_GL	LINE/CR1?
chr10	818826	819250	+	CR1-F2	LINE/CR1
chr10	819551	819602	+	CR1-X2	LINE/CR1
chr10	823134	823227	-	CR1-E	LINE/CR1
chr10	823251	823724	-	CR1-E	LINE/CR1
chr10	824137	824173	+	GA-rich	Low_complexity
chr10	825269	825820	+	CR1-E	LINE/CR1
chr10	826090	826115	+	(CCCATC)n	Simple_repeat
chr10	829050	829642	-	CR1-E	LINE/CR1
chr10	830637	830658	+	(T)n	Simple_repeat
chr10	832055	832387	-	CR1-E	LINE/CR1
chr10	832628	832999	+	CR1-E	LINE/CR1
chr10	833691	833834	-	CR1-E	LINE/CR1
chr10	834383	834530	+	CR1-B	LINE/CR1
chr10	835841	835916	+	A-rich	Low_complexity
chr10	836836	836905	+	CR1-J2_Pass	LINE/CR1
chr10	838722	838993	+	CR1-X1_Pass	LINE/CR1
chr10	839039	839118	+	CR1-D2	LINE/CR1
chr10	841104	841134	+	(TTCCAG)n	Simple_repeat
chr10	843596	843696	-	CR1-X	LINE/CR1
chr10	844743	844914	-	CR1-E	LINE/CR1
chr10	851991	852292	-	CR1-J1_Pass	LINE/CR1
chr10	853055	853136	+	CR1-C4	LINE/CR1
chr10	856396	856993	-	CR1-E	LINE/CR1
chr10	861237	861651	+	CR1-J2_Pass	LINE/CR1
chr10	862688	863117	-	CR1-E	LINE/CR1
chr10	864082	864363	-	CR1-X1_Pass	LINE/CR1
chr10	865788	866449	+	CR1-E	LINE/CR1
chr10	873525	873596	+	(AT)n	Simple_repeat
chr10	875388	875421	+	(TTATAA)n	Simple_repeat
chr10	875459	875527	+	(TA)n	Simple_repeat
chr10	875577	875627	+	(TAT)n	Simple_repeat
chr10	875695	875744	+	(ATT)n	Simple_repeat
chr10	875806	876084	+	(TA)n	Simple_repeat
chr10	878985	879315	-	CR1-J3_Pass	LINE/CR1
chr10	879278	879737	+	CR1-YB1_Tgu	LINE/CR1
chr10	883404	883558	-	CR1-E	LINE/CR1
chr10	883550	883607	-	CR1-J3_Pass	LINE/CR1
chr10	885015	885219	+	CR1-E	LINE/CR1
chr10	889690	890092	-	CR1-E	LINE/CR1
chr10	891110	891149	+	(CATTTCA)n	Simple_repeat
chr10	891450	891548	-	CR1-D2	LINE/CR1
chr10	893212	893292	+	REP131	DNA?
chr10	893448	893469	+	(T)n	Simple_repeat
chr10	897121	897345	-	CR1-E	LINE/CR1
chr10	901556	901647	-	CR1-E	LINE/CR1
chr10	906228	906257	+	(A)n	Simple_repeat
chr10	910501	910523	+	(TA)n	Simple_repeat
chr10	911707	911724	+	(T)n	Simple_repeat
chr10	914699	915044	-	CR1-E	LINE/CR1
chr10	915817	915845	+	(TAAA)n	Simple_repeat
chr10	916593	916628	+	GA-rich	Low_complexity
chr10	917451	917486	+	(CCG)n	Simple_repeat
chr10	917605	917663	+	G-rich	Low_complexity
chr10	917732	917790	+	(CGCG)n	Simple_repeat
chr10	917815	917862	+	(CGCCC)n	Simple_repeat
chr10	931877	931898	+	(CTC)n	Simple_repeat
chr10	936809	936849	+	(CCGGT)n	Simple_repeat
chr10	936900	936956	+	(GCG)n	Simple_repeat
chr10	938507	938572	+	G-rich	Low_complexity
chr10	944961	945013	+	(AATTGC)n	Simple_repeat
chr10	948714	948762	+	(TA)n	Simple_repeat
chr10	950716	950732	+	(A)n	Simple_repeat
chr10	959192	959234	+	(GTCCTG)n	Simple_repeat
chr10	964279	964414	+	(GGATGTA)n	Simple_repeat
chr10	964601	964625	+	(TCTG)n	Simple_repeat
chr10	966405	966442	+	(GTCCCCT)n	Simple_repeat
chr10	966658	966694	+	G-rich	Low_complexity
chr10	968130	968167	+	(T)n	Simple_repeat
chr10	968480	968511	+	(T)n	Simple_repeat
chr10	968664	968701	+	(AT)n	Simple_repeat
chr10	969154	969190	+	(CTC)n	Simple_repeat
chr10	969313	969336	+	(GGGA)n	Simple_repeat
chr10	971940	971986	+	(AAGCCAGAGA)n	Simple_repeat
chr10	972576	972633	+	GA-rich	Low_complexity
chr10	976090	976125	+	GA-rich	Low_complexity
chr10	977238	977270	+	(CATC)n	Simple_repeat
chr10	979476	979509	+	(ACACCC)n	Simple_repeat
chr10	979788	979847	+	(GGCGG)n	Simple_repeat
chr10	979986	980147	+	(CTCGG)n	Simple_repeat
chr10	980154	980187	+	(GGCG)n	Simple_repeat
chr10	980329	980429	+	(ACAGGT)n	Simple_repeat
chr10	986089	986159	+	(CGC)n	Simple_repeat
chr10	986160	986238	+	(CGGCACCGCT)n	Simple_repeat
chr10	986239	986284	+	(CCGCC)n	Simple_repeat
chr10	987444	987564	+	(CATG)n	Simple_repeat
chr10	987736	987835	+	(CA)n	Simple_repeat
chr10	996702	996830	-	UCON69	DNA/hAT?
chr10	997800	997834	+	(AGCAGG)n	Simple_repeat
chr10	998098	998114	+	(C)n	Simple_repeat
chr10	998207	998474	-	CR1-E	LINE/CR1
chr10	999120	999137	+	(A)n	Simple_repeat
chr10	1003357	1003768	-	CR1-E	LINE/CR1
chr10	1005746	1006010	+	CR1-E	LINE/CR1
chr10	1006030	1006377	+	CR1-J1_Pass	LINE/CR1
chr10	1019242	1019274	+	(CCTAAC)n	Simple_repeat
chr10	1033178	1033236	+	(TA)n	Simple_repeat
chr10	1035563	1035648	-	CR1-X1_Pass	LINE/CR1
chr10	1041530	1041555	+	(AT)n	Simple_repeat
chr10	1042679	1042941	-	CR1-E	LINE/CR1
chr10	1043599	1043917	-	CR1-E	LINE/CR1
chr10	1047745	1047792	+	G-rich	Low_complexity
chr10	1048408	1048716	-	CR1-E	LINE/CR1
chr10	1052196	1052354	+	CR1-E	LINE/CR1
chr10	1054547	1054653	-	CR1-C4	LINE/CR1
chr10	1055948	1055987	+	(AT)n	Simple_repeat
chr10	1056238	1056277	+	(GT)n	Simple_repeat
chr10	1057924	1058336	+	CR1-E	LINE/CR1
chr10	1058703	1058743	+	A-rich	Low_complexity
chr10	1068358	1068588	+	CR1-E	LINE/CR1
chr10	1070311	1070332	+	(A)n	Simple_repeat
chr10	1071147	1071335	-	CR1-E	LINE/CR1
chr10	1072126	1072187	+	(CTGTG)n	Simple_repeat
chr10	1072895	1072992	-	CR1-E	LINE/CR1
chr10	1078930	1078959	+	(T)n	Simple_repeat
chr10	1082489	1082868	+	CR1-E	LINE/CR1
chr10	1082888	1082948	-	CR1-C4	LINE/CR1
chr10	1084392	1084551	-	CR1-C4	LINE/CR1
chr10	1085506	1085729	+	CR1-E	LINE/CR1
chr10	1086066	1086087	+	(T)n	Simple_repeat
chr10	1086640	1086848	+	CR1-E	LINE/CR1
chr10	1090284	1090493	+	CR1-E	LINE/CR1
chr10	1095682	1095725	+	(AAT)n	Simple_repeat
chr10	1100616	1101021	+	CR1-D2	LINE/CR1
chr10	1101306	1101337	+	(AGGGGA)n	Simple_repeat
chr10	1101423	1101458	+	(AGGGGA)n	Simple_repeat
chr10	1103644	1104059	-	CR1-E	LINE/CR1
chr10	1104037	1104104	-	CR1-C2	LINE/CR1
chr10	1110546	1110726	+	TguERVL2a2-LTR	LTR/ERVL
chr10	1121434	1121739	+	Eulor6D	DNA?
chr10	1125384	1125573	+	L2-1_CPB	LINE/L2
chr10	1127096	1127116	+	(TC)n	Simple_repeat
chr10	1127671	1128208	-	CR1-E	LINE/CR1
chr10	1130970	1131153	-	CR1-D2	LINE/CR1
chr10	1137555	1137586	+	(GGTGTG)n	Simple_repeat
chr10	1137720	1138013	-	CR1-13_AMi	LINE/CR1
chr10	1138171	1138303	+	CR1-E	LINE/CR1
chr10	1146133	1146170	+	(GT)n	Simple_repeat
chr10	1146661	1146684	+	(GT)n	Simple_repeat
chr10	1147357	1147649	+	CR1-J1_Pass	LINE/CR1
chr10	1147689	1147936	+	CR1-J2_Pass	LINE/CR1
chr10	1150902	1150974	-	MIR1_Amn	SINE/MIR
chr10	1151177	1151201	+	(GCCAG)n	Simple_repeat
chr10	1154285	1154324	+	A-rich	Low_complexity
chr10	1155875	1156012	+	CR1-X1_Pass	LINE/CR1
chr10	1156018	1156060	+	CR1-X2	LINE/CR1
chr10	1161607	1161652	+	(AGCAGGC)n	Simple_repeat
chr10	1164007	1164046	+	(GACTG)n	Simple_repeat
chr10	1164424	1164451	+	(A)n	Simple_repeat
chr10	1166968	1167103	+	TguSINE1	SINE/tRNA-CR1
chr10	1167045	1167111	+	CR1-X1_Pass	LINE/CR1
chr10	1169077	1169382	-	CR1-E	LINE/CR1
chr10	1169902	1169920	+	(CT)n	Simple_repeat
chr10	1170247	1170273	+	(T)n	Simple_repeat
chr10	1170298	1170384	+	CR1-YB2_Pass	LINE/CR1
chr10	1172059	1172214	-	CR1-C4	LINE/CR1
chr10	1174541	1174823	-	CR1-L3A_Croc	LINE/CR1
chr10	1175645	1175927	+	CR1-E	LINE/CR1
chr10	1177543	1177594	+	(GTTCCT)n	Simple_repeat
chr10	1180837	1180883	+	G-rich	Low_complexity
chr10	1181334	1181431	+	(CTCCTT)n	Simple_repeat
chr10	1182477	1182512	+	(TATGCA)n	Simple_repeat
chr10	1185855	1185886	+	(CCTCC)n	Simple_repeat
chr10	1187065	1187117	+	TguERV1_LTR1a	LTR/ERV1
chr10	1187118	1187188	+	(TAGA)n	Simple_repeat
chr10	1187189	1187753	+	TguERV1_LTR1a	LTR/ERV1
chr10	1188914	1188942	+	(TTCTTTT)n	Simple_repeat
chr10	1188948	1189138	+	MER126	DNA
chr10	1190558	1190790	-	TguERVL1_I-int	LTR/ERVL
chr10	1193565	1193637	+	(CCATC)n	Simple_repeat
chr10	1195732	1195885	-	CR1-E	LINE/CR1
chr10	1200746	1200966	-	CR1-C4	LINE/CR1
chr10	1205846	1205875	+	A-rich	Low_complexity
chr10	1206788	1207603	-	REP131	DNA?
chr10	1208719	1208871	+	REP131	DNA?
chr10	1210488	1210547	+	GA-rich	Low_complexity
chr10	1210547	1210605	+	(GCCC)n	Simple_repeat
chr10	1215395	1215420	+	(T)n	Simple_repeat
chr10	1216020	1216053	+	(TGTTGG)n	Simple_repeat
chr10	1216257	1216273	+	(AC)n	Simple_repeat
chr10	1217545	1217661	-	CR1-J2_Pass	LINE/CR1
chr10	1222962	1223296	-	CR1-H	LINE/CR1
chr10	1226320	1226336	+	(T)n	Simple_repeat
chr10	1230761	1230782	+	(AAGG)n	Simple_repeat
chr10	1233052	1233103	+	(T)n	Simple_repeat
chr10	1239311	1239399	+	CR1-J2_Pass	LINE/CR1
chr10	1247665	1247745	+	(TA)n	Simple_repeat
chr10	1248419	1248440	+	(A)n	Simple_repeat
chr10	1249993	1250099	+	CR1-Y2_Aves	LINE/CR1
chr10	1253646	1253662	+	(T)n	Simple_repeat
chr10	1254510	1254529	+	(A)n	Simple_repeat
chr10	1256199	1256416	-	CR1-E	LINE/CR1
chr10	1267711	1267727	+	(T)n	Simple_repeat
chr10	1268330	1268373	+	(GCTGCT)n	Simple_repeat
chr10	1268750	1268876	+	CR1-E	LINE/CR1
chr10	1269013	1269060	+	(TGTGTC)n	Simple_repeat
chr10	1271469	1271617	+	CR1-E	LINE/CR1
chr10	1273794	1273917	-	TguLTRL4d	LTR/ERVL
chr10	1274114	1274158	+	(CTCTTC)n	Simple_repeat
chr10	1274538	1274728	+	CR1-C4	LINE/CR1
chr10	1276282	1276337	+	CR1-C	LINE/CR1
chr10	1280266	1280370	-	REP131	DNA?
chr10	1289161	1289315	+	CR1-E	LINE/CR1
chr10	1294107	1294140	+	(TTTTA)n	Simple_repeat
chr10	1295467	1295696	+	CR1-E	LINE/CR1
chr10	1295717	1295800	+	CR1-C4	LINE/CR1
chr10	1296984	1297105	+	CR1-J2_Pass	LINE/CR1
chr10	1299084	1299270	-	REP131	DNA?
chr10	1299535	1299615	+	(TAT)n	Simple_repeat
chr10	1300929	1301091	-	CR1-Y_Pass	LINE/CR1
chr10	1302166	1302297	+	CR1-15_Crp	LINE/CR1
chr10	1306506	1306527	+	(GGA)n	Simple_repeat
chr10	1306721	1306863	+	CR1-E	LINE/CR1
chr10	1308001	1308187	+	CR1-E	LINE/CR1
chr10	1310213	1310330	-	CR1-E	LINE/CR1
chr10	1313218	1313258	+	(GTGTGAT)n	Simple_repeat
chr10	1315673	1315712	+	(ATT)n	Simple_repeat
chr10	1315874	1316012	+	CR1-Y2_Aves	LINE/CR1
chr10	1316305	1316395	+	CR1-J2_Pass	LINE/CR1
chr10	1316621	1316869	+	CR1-Y2_Aves	LINE/CR1
chr10	1317010	1317179	+	CR1-Y_Pass	LINE/CR1
chr10	1318609	1318671	+	CR1-E	LINE/CR1
chr10	1321760	1321840	+	(ATTAT)n	Simple_repeat
chr10	1329206	1329258	+	(T)n	Simple_repeat
chr10	1330425	1330479	+	CR1-B2	LINE/CR1
chr10	1330466	1330885	+	CR1-E	LINE/CR1
chr10	1337779	1337912	+	CR1-D2	LINE/CR1
chr10	1340525	1340548	+	(AATT)n	Simple_repeat
chr10	1340680	1340748	+	A-rich	Low_complexity
chr10	1344687	1344789	+	CR1-E	LINE/CR1
chr10	1346610	1346644	+	(TTTGGA)n	Simple_repeat
chr10	1349763	1349800	+	A-rich	Low_complexity
chr10	1350627	1350671	+	A-rich	Low_complexity
chr10	1351409	1351579	+	CR1-E	LINE/CR1
chr10	1353955	1354251	+	(AT)n	Simple_repeat
chr10	1355588	1355702	-	CR1-E	LINE/CR1
chr10	1355907	1355934	+	(TGCTG)n	Simple_repeat
chr10	1359531	1359631	-	TguERVK9_LTR1e	LTR/ERVK
chr10	1360042	1360097	+	(TCG)n	Simple_repeat
chr10	1361233	1361265	+	(GCTGCA)n	Simple_repeat
chr10	1362207	1362230	+	(AGG)n	Simple_repeat
chr10	1362970	1363005	+	(AGCTG)n	Simple_repeat
chr10	1364053	1364095	+	(TG)n	Simple_repeat
chr10	1365585	1365865	-	CR1-E	LINE/CR1
chr10	1366075	1366120	+	(GGCTCTGCAG)n	Simple_repeat
chr10	1366837	1366873	+	(ATTA)n	Simple_repeat
chr10	1367721	1367771	+	A-rich	Low_complexity
chr10	1368246	1368274	+	(TTA)n	Simple_repeat
chr10	1369710	1369730	+	(A)n	Simple_repeat
chr10	1370824	1371170	-	CR1-J1_Pass	LINE/CR1
chr10	1371706	1372100	-	CR1-E	LINE/CR1
chr10	1373686	1373740	+	(TCCTGC)n	Simple_repeat
chr10	1376199	1376242	+	G-rich	Low_complexity
chr10	1378713	1378765	+	(AAT)n	Simple_repeat
chr10	1379273	1379294	+	(AT)n	Simple_repeat
chr10	1379404	1379454	+	(ACACAC)n	Simple_repeat
chr10	1380685	1380708	+	(GGGA)n	Simple_repeat
chr10	1381021	1381055	+	(T)n	Simple_repeat
chr10	1381084	1381118	+	A-rich	Low_complexity
chr10	1382122	1382240	+	(GCT)n	Simple_repeat
chr10	1382639	1382725	+	(GGC)n	Simple_repeat
chr10	1382867	1382894	+	(GGAG)n	Simple_repeat
chr10	1382957	1382994	+	CR1-J1_Pass	LINE/CR1
chr10	1383212	1383246	+	G-rich	Low_complexity
chr10	1384161	1384194	+	(GCAG)n	Simple_repeat
chr10	1389043	1389075	+	(TTGTT)n	Simple_repeat
chr10	1389205	1389250	+	A-rich	Low_complexity
chr10	1391777	1392024	-	CR1-E	LINE/CR1
chr10	1392405	1392440	+	(GCCCT)n	Simple_repeat
chr10	1396091	1396128	+	(TTCCCAT)n	Simple_repeat
chr10	1397829	1397869	+	(CCT)n	Simple_repeat
chr10	1401704	1401737	+	GA-rich	Low_complexity
chr10	1413307	1413343	+	(TTA)n	Simple_repeat
chr10	1418691	1418726	+	(GCT)n	Simple_repeat
chr10	1420671	1420731	+	(AGTGCC)n	Simple_repeat
chr10	1426973	1426991	+	(CAG)n	Simple_repeat
chr10	1427086	1427171	+	CR1-C3	LINE/CR1
chr10	1428274	1428436	+	CR1-E	LINE/CR1
chr10	1434051	1434430	+	CR1-YB1_Tgu	LINE/CR1
chr10	1439471	1439502	+	(CCCTG)n	Simple_repeat
chr10	1445840	1445862	+	(AAC)n	Simple_repeat
chr10	1446520	1446590	+	(TGGGA)n	Simple_repeat
chr10	1447532	1447738	+	CR1-C2	LINE/CR1
chr10	1447767	1448260	+	CR1-E	LINE/CR1
chr10	1450735	1451279	-	CR1-E	LINE/CR1
chr10	1451845	1452027	+	CR1-C2	LINE/CR1
chr10	1452860	1452888	+	(GGAT)n	Simple_repeat
chr10	1453539	1453568	+	(GATG)n	Simple_repeat
chr10	1453993	1454016	+	(A)n	Simple_repeat
chr10	1458317	1458355	+	(CA)n	Simple_repeat
chr10	1460748	1460775	+	(CA)n	Simple_repeat
chr10	1462043	1462147	-	MER129	LTR?
chr10	1470041	1470067	+	(GCT)n	Simple_repeat
chr10	1470258	1470306	+	(A)n	Simple_repeat
chr10	1472082	1472101	+	(AC)n	Simple_repeat
chr10	1474091	1474148	+	(ATATAT)n	Simple_repeat
chr10	1476360	1476436	+	CR1-Y2_Aves	LINE/CR1
chr10	1477394	1477410	+	(TTG)n	Simple_repeat
chr10	1480014	1480318	+	CR1-L3B_Croc	LINE/CR1
chr10	1484644	1484687	+	A-rich	Low_complexity
chr10	1485664	1485815	-	CR1-11_Crp	LINE/CR1
chr10	1485814	1485981	-	CR1-E	LINE/CR1
chr10	1486068	1486446	-	CR1-E	LINE/CR1
chr10	1488335	1488479	+	(GT)n	Simple_repeat
chr10	1493453	1493473	+	(TTG)n	Simple_repeat
chr10	1497375	1497490	+	CR1-L3B_Croc	LINE/CR1
chr10	1499327	1499344	+	(A)n	Simple_repeat
chr10	1505362	1505419	-	CR1-C2	LINE/CR1
chr10	1505668	1506134	+	CR1-E	LINE/CR1
chr10	1509101	1509119	+	(TCC)n	Simple_repeat
chr10	1509286	1509343	+	GA-rich	Low_complexity
chr10	1511490	1511521	+	(AT)n	Simple_repeat
chr10	1512243	1512403	-	CR1-E	LINE/CR1
chr10	1513521	1513549	+	(TGATT)n	Simple_repeat
chr10	1515394	1515464	+	(TAA)n	Simple_repeat
chr10	1517244	1517356	+	CR1-E	LINE/CR1
chr10	1523146	1523293	-	CR1-E	LINE/CR1
chr10	1524438	1524495	+	A-rich	Low_complexity
chr10	1525205	1525230	+	(AAAGA)n	Simple_repeat
chr10	1527778	1527825	+	(A)n	Simple_repeat
chr10	1528900	1529038	-	CR1-E	LINE/CR1
chr10	1531099	1531115	+	(GAT)n	Simple_repeat
chr10	1533408	1533448	+	(GGAGCGA)n	Simple_repeat
chr10	1537446	1537516	+	TguLTRL3c	LTR/ERVL
chr10	1537608	1537655	+	TguLTRL3c	LTR/ERVL
chr10	1537782	1537841	+	(TCTA)n	Simple_repeat
chr10	1538506	1538532	+	(AAGGA)n	Simple_repeat
chr10	1538654	1538854	+	TguERVK7_LTR2b	LTR/ERVK
chr10	1539485	1539548	+	(TTCCCAAT)n	Simple_repeat
chr10	1542739	1543222	+	TguLTRK4c	LTR/ERVK
chr10	1543769	1543789	+	(AATT)n	Simple_repeat
chr10	1549347	1549386	+	(GACCACT)n	Simple_repeat
chr10	1550199	1550294	+	(CCAGTGAC)n	Simple_repeat
chr10	1552062	1552502	+	(TATTTA)n	Simple_repeat
chr10	1552919	1552975	+	(TTCTTAA)n	Simple_repeat
chr10	1555347	1555407	+	A-rich	Low_complexity
chr10	1555515	1555574	+	A-rich	Low_complexity
chr10	1555671	1555755	+	A-rich	Low_complexity
chr10	1555849	1555919	+	A-rich	Low_complexity
chr10	1556017	1556092	+	A-rich	Low_complexity
chr10	1556640	1556659	+	(A)n	Simple_repeat
chr10	1556699	1556752	+	(ATTT)n	Simple_repeat
chr10	1556866	1556908	+	(TAATAAA)n	Simple_repeat
chr10	1558861	1559175	+	CR1-E	LINE/CR1
chr10	1560640	1560686	+	(TTTA)n	Simple_repeat
chr10	1560927	1560980	+	GA-rich	Low_complexity
chr10	1567109	1567133	+	(AGAAT)n	Simple_repeat
chr10	1567135	1567534	+	(ATATA)n	Simple_repeat
chr10	1568113	1568213	-	CR1-E	LINE/CR1
chr10	1570048	1570335	+	CR1-X1_Pass	LINE/CR1
chr10	1572381	1572407	+	(A)n	Simple_repeat
chr10	1573165	1573200	+	GA-rich	Low_complexity
chr10	1574625	1574945	-	TguLTRL1a7	LTR/ERVL
chr10	1575209	1575540	-	TguLTRL1a7	LTR/ERVL
chr10	1575632	1575700	+	(TAAAA)n	Simple_repeat
chr10	1575742	1575912	+	TguLTRK4	LTR/ERVK
chr10	1575912	1576009	+	TguLTRL1a5	LTR/ERVL
chr10	1579161	1579499	+	TguERV2_LTR1c	LTR/ERV1
chr10	1579500	1579631	+	(TATAA)n	Simple_repeat
chr10	1579632	1579686	+	(AGAATAGAAT)n	Simple_repeat
chr10	1579687	1579701	+	(TATAA)n	Simple_repeat
chr10	1579706	1579894	+	TguERV2_LTR1	LTR/ERV1
chr10	1580766	1580837	+	CR1-E	LINE/CR1
chr10	1581242	1581587	+	(TTATT)n	Simple_repeat
chr10	1582079	1582438	+	CR1-E	LINE/CR1
chr10	1585859	1585973	+	G-rich	Low_complexity
chr10	1589483	1589713	+	CR1-E	LINE/CR1
chr10	1590918	1590944	+	GA-rich	Low_complexity
chr10	1592131	1592211	+	(ATT)n	Simple_repeat
chr10	1592441	1592477	+	(AATT)n	Simple_repeat
chr10	1592508	1592546	+	(TTCCCTC)n	Simple_repeat
chr10	1593720	1593853	+	(CCT)n	Simple_repeat
chr10	1594898	1594930	+	(TATTTA)n	Simple_repeat
chr10	1595156	1595194	+	(CGGGAACGT)n	Simple_repeat
chr10	1595665	1595701	+	(GATGGAT)n	Simple_repeat
chr10	1596885	1596930	+	(ATGG)n	Simple_repeat
chr10	1597327	1597387	+	(CATCCC)n	Simple_repeat
chr10	1598373	1598443	-	CR1-E	LINE/CR1
chr10	1598568	1598640	+	(CCAACTC)n	Simple_repeat
chr10	1601054	1601150	+	(TGCCGC)n	Simple_repeat
chr10	1601354	1601385	+	(AGG)n	Simple_repeat
chr10	1601917	1601954	+	(TCC)n	Simple_repeat
chr10	1602367	1602727	+	(ATCCTCC)n	Simple_repeat
chr10	1602831	1602919	+	G-rich	Low_complexity
chr10	1603206	1603248	+	G-rich	Low_complexity
chr10	1605959	1606007	+	(ATCCCA)n	Simple_repeat
chr10	1609580	1609631	+	G-rich	Low_complexity
chr10	1610113	1610150	+	(TCATCC)n	Simple_repeat
chr10	1611785	1612082	+	G-rich	Low_complexity
chr10	1620107	1620445	+	(CCCAAT)n	Simple_repeat
chr10	1622402	1622540	+	G-rich	Low_complexity
chr10	1622541	1622579	+	(GACACTGGG)n	Simple_repeat
chr10	1622580	1622592	+	G-rich	Low_complexity
chr10	1623970	1624979	+	(CCCATT)n	Simple_repeat
chr10	1631793	1631840	+	(AAGTGACCAG)n	Simple_repeat
chr10	1635575	1635788	+	(TTCCCA)n	Simple_repeat
chr10	1635735	1635795	+	(CCCCA)n	Simple_repeat
chr10	1636045	1636079	+	A-rich	Low_complexity
chr10	1636728	1636919	+	(CATCC)n	Simple_repeat
chr10	1636921	1637159	+	(CAATCC)n	Simple_repeat
chr10	1639649	1639688	+	(TCCCTG)n	Simple_repeat
chr10	1640217	1640268	+	(CAG)n	Simple_repeat
chr10	1640269	1640277	+	(CCAGCA)n	Simple_repeat
chr10	1640279	1640324	+	(GCC)n	Simple_repeat
chr10	1640585	1640764	+	CT-rich	Low_complexity
chr10	1640770	1640943	+	(CTC)n	Simple_repeat
chr10	1640955	1640988	+	(TCC)n	Simple_repeat
chr10	1641256	1641282	+	A-rich	Low_complexity
chr10	1641857	1642358	+	(AATCCCA)n	Simple_repeat
chr10	1644024	1644057	+	(ATCC)n	Simple_repeat
chr10	1655560	1655602	+	(AGG)n	Simple_repeat
chr10	1661205	1661247	+	G-rich	Low_complexity
chr10	1661533	1661562	+	(TGGA)n	Simple_repeat
chr10	1665138	1665436	+	G-rich	Low_complexity
chr10	1666311	1666363	+	(GGATCAG)n	Simple_repeat
chr10	1667765	1667814	+	(CCCAATT)n	Simple_repeat
chr10	1668054	1668107	+	(AGCGGGAAT)n	Simple_repeat
chr10	1668462	1668498	+	(TATCAGGAA)n	Simple_repeat
chr10	1669211	1669253	+	G-rich	Low_complexity
chr10	1673619	1673695	+	(TGGGGACAT)n	Simple_repeat
chr10	1675089	1675284	+	(CACAT)n	Simple_repeat
chr10	1675302	1675351	+	(TCACAA)n	Simple_repeat
chr10	1675353	1675538	+	(ACATG)n	Simple_repeat
chr10	1679699	1679738	+	(GATCCCAGA)n	Simple_repeat
chr10	1679752	1679760	+	(AGATCCC)n	Simple_repeat
chr10	1679761	1679795	+	(ATCCC)n	Simple_repeat
chr10	1679796	1680146	+	(AGATCCC)n	Simple_repeat
chr10	1681755	1681783	+	(CCTT)n	Simple_repeat
chr10	1684051	1684087	+	G-rich	Low_complexity
chr10	1688062	1688153	-	TguSat1	Satellite
chr10	1689320	1689401	-	TguSat1	Satellite
chr10	1690169	1690227	+	(TCCCTG)n	Simple_repeat
chr10	1690520	1690776	-	REP131	DNA?
chr10	1690975	1691030	+	(TCCCTG)n	Simple_repeat
chr10	1698173	1698211	+	(CCCTCT)n	Simple_repeat
chr10	1698829	1698869	+	(T)n	Simple_repeat
chr10	1700526	1700559	+	(GGGA)n	Simple_repeat
chr10	1701308	1701354	+	(CCT)n	Simple_repeat
chr10	1701457	1701494	+	(GAG)n	Simple_repeat
chr10	1702017	1702055	+	(CCT)n	Simple_repeat
chr10	1702843	1702914	+	(ATGG)n	Simple_repeat
chr10	1709891	1709920	+	(TCC)n	Simple_repeat
chr10	1710135	1710156	+	(AGG)n	Simple_repeat
chr10	1712141	1712218	+	(ATAAAT)n	Simple_repeat
chr10	1712233	1712284	+	(AATAGT)n	Simple_repeat
chr10	1712718	1712897	+	(TAAAA)n	Simple_repeat
chr10	1713096	1713223	+	(TCC)n	Simple_repeat
chr10	1713944	1713973	+	(AT)n	Simple_repeat
chr10	1714047	1714915	+	(TATT)n	Simple_repeat
chr10	1719671	1719703	+	A-rich	Low_complexity
chr10	1720499	1720793	+	G-rich	Low_complexity
chr10	1721479	1721643	+	(TGGA)n	Simple_repeat
chr10	1725351	1725378	+	(CCT)n	Simple_repeat
chr10	1729768	1729800	+	(GGCTC)n	Simple_repeat
chr10	1730260	1730314	+	(GTCCCCTC)n	Simple_repeat
chr10	1730577	1730659	+	(GGGACACCGA)n	Simple_repeat
chr10	1731801	1732050	+	(TTA)n	Simple_repeat
chr10	1732066	1732177	+	(TTATT)n	Simple_repeat
chr10	1734039	1734070	+	(T)n	Simple_repeat
chr10	1734495	1734522	+	(GCCCG)n	Simple_repeat
chr10	1734978	1735007	+	(CTC)n	Simple_repeat
chr10	1735881	1736276	+	TguLTRL4a	LTR/ERVL
chr10	1737540	1737896	+	CR1-E	LINE/CR1
chr10	1738802	1738839	+	(GGAT)n	Simple_repeat
chr10	1740560	1740655	+	(TGGATGA)n	Simple_repeat
chr10	1745926	1745976	+	(CCCCTT)n	Simple_repeat
chr10	1747125	1747205	-	CR1-C3	LINE/CR1
chr10	1754207	1754256	+	(T)n	Simple_repeat
chr10	1754502	1754767	-	CR1-E	LINE/CR1
chr10	1758239	1758272	+	G-rich	Low_complexity
chr10	1758591	1758617	+	(AGCTC)n	Simple_repeat
chr10	1761829	1762405	+	TguLTRL3c	LTR/ERVL
chr10	1764484	1764587	-	CR1-C4	LINE/CR1
chr10	1766620	1767063	+	TguLTR11k	LTR/ERV1
chr10	1772978	1772998	+	(CAG)n	Simple_repeat
chr10	1776579	1776679	+	A-rich	Low_complexity
chr10	1779584	1779630	+	(AGC)n	Simple_repeat
chr10	1779811	1779884	+	GA-rich	Low_complexity
chr10	1781078	1781116	+	(GGAAA)n	Simple_repeat
chr10	1781436	1781485	+	G-rich	Low_complexity
chr10	1798276	1798335	+	(TCCACA)n	Simple_repeat
chr10	1800846	1800883	+	(GCA)n	Simple_repeat
chr10	1801044	1801072	+	(TGG)n	Simple_repeat
chr10	1801174	1801197	+	(TCC)n	Simple_repeat
chr10	1802142	1802185	+	(TTGTT)n	Simple_repeat
chr10	1802647	1802684	+	(TTTG)n	Simple_repeat
chr10	1803508	1803546	+	A-rich	Low_complexity
chr10	1803958	1804001	+	(TCCCTCCG)n	Simple_repeat
chr10	1807438	1807508	+	CR1-C3	LINE/CR1
chr10	1810591	1810616	+	(GGGCC)n	Simple_repeat
chr10	1810644	1810708	+	G-rich	Low_complexity
chr10	1812598	1812728	-	CR1-E	LINE/CR1
chr10	1812844	1813004	+	CR1-X2	LINE/CR1
chr10	1815827	1816043	-	CR1-X2	LINE/CR1
chr10	1818517	1818631	+	(TCAGAGC)n	Simple_repeat
chr10	1823314	1823332	+	(TCC)n	Simple_repeat
chr10	1823682	1823729	+	(GCCAGC)n	Simple_repeat
chr10	1824269	1824452	-	CR1-C4	LINE/CR1
chr10	1825231	1825256	+	(A)n	Simple_repeat
chr10	1825369	1825597	-	CR1-E	LINE/CR1
chr10	1827245	1827329	-	CR1-D2	LINE/CR1
chr10	1836353	1836606	-	CR1-K4_Tgu	LINE/CR1
chr10	1838723	1839051	+	TguLTRL1a7	LTR/ERVL
chr10	1841137	1841184	+	(CCACCG)n	Simple_repeat
chr10	1844206	1844458	-	CR1-C4	LINE/CR1
chr10	1847543	1847565	+	(GCT)n	Simple_repeat
chr10	1848015	1848050	+	(GAGCA)n	Simple_repeat
chr10	1848380	1848474	-	CR1-X2	LINE/CR1
chr10	1851646	1851672	+	(CTC)n	Simple_repeat
chr10	1854009	1854246	-	CR1-X1_Pass	LINE/CR1
chr10	1856421	1856502	-	CR1-J2_Pass	LINE/CR1
chr10	1856512	1856572	-	CR1-J2_Pass	LINE/CR1
chr10	1858406	1858932	+	TguLTRK4c	LTR/ERVK
chr10	1858958	1859140	-	CR1-X1_Pass	LINE/CR1
chr10	1859724	1859860	+	(TATTATA)n	Simple_repeat
chr10	1861060	1861088	+	(CCTC)n	Simple_repeat
chr10	1863459	1863521	+	(GGATATTTGT)n	Simple_repeat
chr10	1863944	1864014	+	(ATATT)n	Simple_repeat
chr10	1865497	1865543	+	(CCG)n	Simple_repeat
chr10	1865656	1865715	+	(T)n	Simple_repeat
chr10	1865803	1865840	+	(A)n	Simple_repeat
chr10	1865939	1865959	+	(GGA)n	Simple_repeat
chr10	1867457	1867570	+	TguERV4N1_I-int	LTR/ERV1
chr10	1868215	1868232	+	(CTC)n	Simple_repeat
chr10	1869363	1869406	+	(GGAAGGTGA)n	Simple_repeat
chr10	1874740	1874856	+	(TTTTTA)n	Simple_repeat
chr10	1874983	1875031	+	(A)n	Simple_repeat
chr10	1875942	1875973	+	(TGAGGA)n	Simple_repeat
chr10	1876682	1876708	+	(TCC)n	Simple_repeat
chr10	1880987	1881005	+	(G)n	Simple_repeat
chr10	1881706	1881740	+	(GGAGTG)n	Simple_repeat
chr10	1881840	1882000	-	CR1-E	LINE/CR1
chr10	1885283	1885333	+	GA-rich	Low_complexity
chr10	1886792	1886877	+	(TAT)n	Simple_repeat
chr10	1891215	1891241	+	(CCG)n	Simple_repeat
chr10	1893798	1893859	+	G-rich	Low_complexity
chr10	1896038	1896310	+	CR1-E	LINE/CR1
chr10	1897025	1897209	+	CR1-C4	LINE/CR1
chr10	1898088	1898340	-	CR1-B2	LINE/CR1
chr10	1898607	1898644	+	GA-rich	Low_complexity
chr10	1905438	1905747	+	CR1-E	LINE/CR1
chr10	1906666	1906720	+	G-rich	Low_complexity
chr10	1906968	1906989	+	(CCG)n	Simple_repeat
chr10	1913206	1913277	+	(TA)n	Simple_repeat
chr10	1914214	1914261	+	(CACCCC)n	Simple_repeat
chr10	1914262	1914274	+	(CACCGCT)n	Simple_repeat
chr10	1916702	1916840	-	CR1-E	LINE/CR1
chr10	1919696	1919730	+	(CGCCG)n	Simple_repeat
chr10	1919953	1920043	+	(GGCGG)n	Simple_repeat
chr10	1923406	1923456	+	(TCC)n	Simple_repeat
chr10	1923547	1923582	+	G-rich	Low_complexity
chr10	1924026	1924086	+	(TC)n	Simple_repeat
chr10	1924424	1924445	+	(AACT)n	Simple_repeat
chr10	1928123	1928244	-	(CTCTATGGGG)n	Satellite
chr10	1934088	1934151	+	(TTCTT)n	Simple_repeat
chr10	1934526	1934563	+	A-rich	Low_complexity
chr10	1934688	1934712	+	(GT)n	Simple_repeat
chr10	1935636	1935656	+	(TG)n	Simple_repeat
chr10	1936316	1936568	-	CR1-E	LINE/CR1
chr10	1937698	1937742	+	(ATA)n	Simple_repeat
chr10	1937873	1937959	+	CR1-E	LINE/CR1
chr10	1940206	1940342	+	CR1-E	LINE/CR1
chr10	1943479	1943937	-	CR1-E	LINE/CR1
chr10	1944281	1944421	+	CR1-E	LINE/CR1
chr10	1945226	1945266	+	(CCCTT)n	Simple_repeat
chr10	1948890	1948971	-	TguERVK4a_I-int	LTR/ERVK
chr10	1949237	1949325	+	TguLTRL3c	LTR/ERVL
chr10	1949516	1949793	+	TguLTRL3c	LTR/ERVL
chr10	1957450	1957750	-	TguERVK9_LTR2a	LTR/ERVK
chr10	1959419	1959469	+	(CCT)n	Simple_repeat
chr10	1962052	1962277	+	(CATCCAT)n	Simple_repeat
chr10	1964264	1964296	+	(GAGCAG)n	Simple_repeat
chr10	1967972	1968029	-	CR1-C3	LINE/CR1
chr10	1968728	1969025	-	TguLTRL3c	LTR/ERVL
chr10	1969249	1969288	+	(TAATAT)n	Simple_repeat
chr10	1969289	1969342	+	(ATAAC)n	Simple_repeat
chr10	1969343	1969358	+	(TAATAT)n	Simple_repeat
chr10	1969761	1969804	+	(ATATATA)n	Simple_repeat
chr10	1971350	1971382	+	(TAATATA)n	Simple_repeat
chr10	1971383	1971435	+	(AT)n	Simple_repeat
chr10	1973050	1973136	+	(CCT)n	Simple_repeat
chr10	1977658	1977755	+	Tgu_rep3	LTR/ERVL?
chr10	1978033	1978153	+	TguERVL2b4_LTR	LTR/ERVL
chr10	1978647	1978801	+	TguERVL2b4_LTR	LTR/ERVL
chr10	1978803	1979369	+	TguERVL2a4_LTR	LTR/ERVL
chr10	1992488	1992520	+	G-rich	Low_complexity
chr10	1994552	1994614	+	(GGC)n	Simple_repeat
chr10	1994590	1994628	+	(GGCTGC)n	Simple_repeat
chr10	1997250	1997287	+	(TGTGCC)n	Simple_repeat
chr10	1997975	1998022	+	(CTCTTCT)n	Simple_repeat
chr10	2002869	2003046	+	CR1-11_Crp	LINE/CR1
chr10	2003613	2003665	+	(CCCTCT)n	Simple_repeat
chr10	2006736	2006781	-	CR1-X2	LINE/CR1
chr10	2009165	2009209	+	(GCCCGGA)n	Simple_repeat
chr10	2010390	2010478	+	CR1-Y2	LINE/CR1
chr10	2010804	2010833	+	(CA)n	Simple_repeat
chr10	2011467	2011511	+	(A)n	Simple_repeat
chr10	2011648	2011685	+	(AACAAA)n	Simple_repeat
chr10	2011741	2011766	+	(GGGA)n	Simple_repeat
chr10	2014103	2014196	+	CR1-E	LINE/CR1
chr10	2015273	2015310	+	TguLTR5d	LTR/ERVL
chr10	2017269	2017315	+	(TCCCGC)n	Simple_repeat
chr10	2017521	2017559	+	(TCCACT)n	Simple_repeat
chr10	2019007	2019182	-	CR1-E	LINE/CR1
chr10	2020806	2020830	+	(AACA)n	Simple_repeat
chr10	2026547	2027062	-	CR1-E	LINE/CR1
chr10	2027907	2028031	+	CR1-E	LINE/CR1
chr10	2030305	2030391	+	G-rich	Low_complexity
chr10	2031379	2031468	+	GA-rich	Low_complexity
chr10	2033716	2033810	-	AmnSINE1	SINE/5S-Deu-L2
chr10	2035619	2035834	-	CR1-E	LINE/CR1
chr10	2036935	2036967	+	(TA)n	Simple_repeat
chr10	2041136	2041174	+	G-rich	Low_complexity
chr10	2041252	2041300	+	(GGCG)n	Simple_repeat
chr10	2041333	2041398	+	(CCGCCC)n	Simple_repeat
chr10	2041601	2041665	+	G-rich	Low_complexity
chr10	2041877	2041905	+	GA-rich	Low_complexity
chr10	2042201	2042251	+	G-rich	Low_complexity
chr10	2042350	2042417	+	(CACG)n	Simple_repeat
chr10	2042522	2042551	+	(C)n	Simple_repeat
chr10	2042577	2042623	+	(CCGCCGC)n	Simple_repeat
chr10	2046323	2046352	+	(AAGACC)n	Simple_repeat
chr10	2046476	2046503	+	(TACA)n	Simple_repeat
chr10	2046648	2046672	+	(A)n	Simple_repeat
chr10	2052259	2052335	+	(AGGAGAAGG)n	Simple_repeat
chr10	2052441	2052517	+	(AGGAGAAGG)n	Simple_repeat
chr10	2055564	2055600	+	(CATC)n	Simple_repeat
chr10	2055992	2056036	+	(CGAGC)n	Simple_repeat
chr10	2056147	2056181	+	A-rich	Low_complexity
chr10	2056458	2056514	+	(GGCTCC)n	Simple_repeat
chr10	2062184	2062425	+	CR1-X1_Pass	LINE/CR1
chr10	2065015	2065287	+	CR1-E	LINE/CR1
chr10	2066360	2066429	+	CR1-J2_Pass	LINE/CR1
chr10	2066659	2066698	+	(CCTCTT)n	Simple_repeat
chr10	2068476	2068509	+	(T)n	Simple_repeat
chr10	2068966	2068995	+	(TGA)n	Simple_repeat
chr10	2070201	2070233	+	(GAATGG)n	Simple_repeat
chr10	2072699	2072723	+	(GAAAA)n	Simple_repeat
chr10	2073591	2073634	+	(CCATC)n	Simple_repeat
chr10	2073734	2073812	+	(CCATT)n	Simple_repeat
chr10	2073855	2073960	+	(TCCCA)n	Simple_repeat
chr10	2077510	2077904	+	CR1-E	LINE/CR1
chr10	2082473	2082607	+	CR1-E	LINE/CR1
chr10	2093074	2093274	-	CR1-E	LINE/CR1
chr10	2097187	2097218	+	(CTG)n	Simple_repeat
chr10	2098368	2098402	+	(CTCC)n	Simple_repeat
chr10	2100473	2100533	+	(CTCCT)n	Simple_repeat
chr10	2105223	2105243	+	(CAG)n	Simple_repeat
chr10	2105586	2105659	-	CR1-B2	LINE/CR1
chr10	2105652	2105717	-	tRNA-Ile-ATT	tRNA
chr10	2106127	2106310	-	CR1-13_Crp	LINE/CR1
chr10	2106328	2106472	-	CR1-12_AMi	LINE/CR1
chr10	2107683	2107732	+	(CTGCAGC)n	Simple_repeat
chr10	2109612	2109879	-	CR1-C4	LINE/CR1
chr10	2110199	2110230	+	(GGGA)n	Simple_repeat
chr10	2111671	2111704	+	(TGTC)n	Simple_repeat
chr10	2112560	2112718	-	LFSINE_Vert	SINE/tRNA
chr10	2113684	2113739	+	GA-rich	Low_complexity
chr10	2114499	2114530	+	G-rich	Low_complexity
chr10	2118903	2119045	+	MER127	DNA/TcMar-Tigger
chr10	2119266	2119399	-	CR1-E	LINE/CR1
chr10	2123884	2123919	+	A-rich	Low_complexity
chr10	2127662	2127762	+	(TGGA)n	Simple_repeat
chr10	2127996	2128038	+	(T)n	Simple_repeat
chr10	2131804	2132069	+	TguERVK9_LTR2d	LTR/ERVK
chr10	2133859	2133976	-	TguERVL2a2-LTR	LTR/ERVL
chr10	2134511	2134585	+	(CCG)n	Simple_repeat
chr10	2136280	2136314	+	(GCT)n	Simple_repeat
chr10	2143733	2144037	+	CR1-11_Crp	LINE/CR1
chr10	2145814	2145904	+	(GCG)n	Simple_repeat
chr10	2145928	2145998	+	G-rich	Low_complexity
chr10	2147897	2147989	+	(TTATT)n	Simple_repeat
chr10	2153961	2153999	+	(TT)n	Simple_repeat
chr10	2157359	2157383	+	(T)n	Simple_repeat
chr10	2159922	2160000	+	CR1-Y2	LINE/CR1
chr10	2163752	2163783	+	(CTCTGT)n	Simple_repeat
chr10	2170333	2170531	-	CR1-E	LINE/CR1
chr10	2171131	2171159	+	(TAAT)n	Simple_repeat
chr10	2172962	2173085	-	CR1-E	LINE/CR1
chr10	2175271	2175293	+	(GAG)n	Simple_repeat
chr10	2181044	2181106	+	(TAT)n	Simple_repeat
chr10	2182103	2182126	+	(TTAA)n	Simple_repeat
chr10	2182613	2182637	+	(TAAAA)n	Simple_repeat
chr10	2186335	2186368	+	(GCTGCA)n	Simple_repeat
chr10	2186369	2186399	+	(CTG)n	Simple_repeat
chr10	2187534	2187602	+	(TTCCC)n	Simple_repeat
chr10	2194270	2195460	-	GGLTR11-int	LTR/ERV1
chr10	2198648	2198701	+	(TATTA)n	Simple_repeat
chr10	2199289	2199327	+	(CTCC)n	Simple_repeat
chr10	2203493	2203523	+	(A)n	Simple_repeat
chr10	2204043	2204110	+	(CACTG)n	Simple_repeat
chr10	2204111	2204262	+	(CAATG)n	Simple_repeat
chr10	2204263	2204277	+	(CACTG)n	Simple_repeat
chr10	2205323	2205349	+	(A)n	Simple_repeat
chr10	2206052	2206093	+	(AGGCTGA)n	Simple_repeat
chr10	2212490	2212575	+	(TTTTTTG)n	Simple_repeat
chr10	2213026	2213054	+	GA-rich	Low_complexity
chr10	2215734	2215780	-	TguSINE1	SINE/tRNA-CR1
chr10	2218187	2218204	+	(GCT)n	Simple_repeat
chr10	2218577	2218612	+	G-rich	Low_complexity
chr10	2221726	2221762	+	(CAG)n	Simple_repeat
chr10	2224134	2224184	+	(GCT)n	Simple_repeat
chr10	2224699	2224886	+	Eulor8	DNA/TcMar?
chr10	2233670	2233919	-	CR1-E	LINE/CR1
chr10	2243451	2243612	-	UCON29	DNA/Kolobok
chr10	2247170	2247198	+	(T)n	Simple_repeat
chr10	2247400	2247495	-	CR1-J2_Pass	LINE/CR1
chr10	2253538	2253800	-	hAT6-N1_Croc	DNA/hAT-hAT6
chr10	2254271	2254387	-	Eulor1	DNA
chr10	2255417	2255458	+	(TTTTTC)n	Simple_repeat
chr10	2255592	2255648	+	(GCTCCT)n	Simple_repeat
chr10	2256173	2256216	+	(GCAGGA)n	Simple_repeat
chr10	2260952	2260988	+	(TATA)n	Simple_repeat
chr10	2261588	2261620	+	GA-rich	Low_complexity
chr10	2265870	2265951	-	LFSINE_Vert	SINE/tRNA
chr10	2270845	2271082	-	CR1-X1_Pass	LINE/CR1
chr10	2271156	2271197	+	(CTG)n	Simple_repeat
chr10	2272752	2272809	+	(CCTCTG)n	Simple_repeat
chr10	2279541	2279664	-	CR1-E	LINE/CR1
chr10	2279607	2279671	+	MSAT_MG	Satellite
chr10	2280043	2280071	+	G-rich	Low_complexity
chr10	2284347	2284403	+	(ATCCC)n	Simple_repeat
chr10	2289557	2290206	-	TguLTRL1a6	LTR/ERVL
chr10	2293652	2293674	+	(CTCG)n	Simple_repeat
chr10	2295479	2295515	+	(CAG)n	Simple_repeat
chr10	2296348	2296374	+	(GCTGG)n	Simple_repeat
chr10	2299037	2299075	+	A-rich	Low_complexity
chr10	2299303	2299338	+	A-rich	Low_complexity
chr10	2303271	2303287	+	(T)n	Simple_repeat
chr10	2304942	2305001	+	(CTGCC)n	Simple_repeat
chr10	2305141	2305180	+	(TCATCCA)n	Simple_repeat
chr10	2314212	2314449	-	L2-1_CPB	LINE/L2
chr10	2320412	2320435	+	(TG)n	Simple_repeat
chr10	2320850	2320973	-	CR1-E	LINE/CR1
chr10	2322128	2322537	+	CR1-X1_Pass	LINE/CR1
chr10	2329496	2329550	+	(A)n	Simple_repeat
chr10	2334848	2334909	+	G-rich	Low_complexity
chr10	2337880	2338123	+	UCON22	Unknown
chr10	2341952	2342140	-	CR1-E	LINE/CR1
chr10	2343203	2343232	+	(CCCA)n	Simple_repeat
chr10	2344525	2344557	+	(CAACCA)n	Simple_repeat
chr10	2346399	2346539	+	TguERVL2a2-LTR	LTR/ERVL
chr10	2348183	2348329	-	CR1-E	LINE/CR1
chr10	2351970	2352000	+	A-rich	Low_complexity
chr10	2352256	2352327	+	(GAAGCA)n	Simple_repeat
chr10	2355908	2355931	+	(ACAT)n	Simple_repeat
chr10	2356790	2356822	+	A-rich	Low_complexity
chr10	2357000	2357051	+	GA-rich	Low_complexity
chr10	2360130	2360630	-	CR1-E	LINE/CR1
chr10	2362972	2363115	+	CR1-E	LINE/CR1
chr10	2365913	2365931	+	(AC)n	Simple_repeat
chr10	2368370	2368424	+	(AGCAAC)n	Simple_repeat
chr10	2368395	2368425	+	(CAGAAC)n	Simple_repeat
chr10	2386339	2386377	+	A-rich	Low_complexity
chr10	2392042	2392129	-	MER133B	DNA?
chr10	2393682	2393714	+	(ACACA)n	Simple_repeat
chr10	2394826	2394988	+	MIR_Aves1	SINE/MIR
chr10	2397836	2397873	+	(CTTAATG)n	Simple_repeat
chr10	2398995	2399020	+	(AG)n	Simple_repeat
chr10	2400047	2400153	-	MIR_Aves1	SINE/MIR
chr10	2406208	2406241	+	(TCCTAA)n	Simple_repeat
chr10	2407402	2407706	-	CR1-J2_Pass	LINE/CR1
chr10	2412894	2413088	-	CR1-E	LINE/CR1
chr10	2413571	2413615	+	(CATCC)n	Simple_repeat
chr10	2414025	2414163	-	AmnSINE1	SINE/5S-Deu-L2
chr10	2416762	2416881	-	TguSINE1	SINE/tRNA-CR1
chr10	2419913	2419948	+	A-rich	Low_complexity
chr10	2421143	2421176	+	(AATAA)n	Simple_repeat
chr10	2426832	2426878	+	(TTA)n	Simple_repeat
chr10	2427811	2427879	-	Chompy-2_Croc	DNA/PIF-Harbinger
chr10	2428347	2428386	+	(TCTTTGT)n	Simple_repeat
chr10	2452688	2452843	+	CR1-8_Crp	LINE/CR1
chr10	2456244	2456278	+	(AT)n	Simple_repeat
chr10	2469031	2469095	-	CR1-X1_Pass	LINE/CR1
chr10	2471029	2471233	+	Charlie7a_Aves	DNA/hAT-Charlie
chr10	2474674	2474725	+	(TTCCCTT)n	Simple_repeat
chr10	2474896	2474920	+	(T)n	Simple_repeat
chr10	2478261	2478298	+	(TTTTGAT)n	Simple_repeat
chr10	2481431	2481477	+	(TTACA)n	Simple_repeat
chr10	2511427	2511471	+	(TGCAGTGG)n	Simple_repeat
chr10	2524520	2524584	+	CR1-Y_Pass	LINE/CR1
chr10	2528094	2528288	-	CR1-J2_Pass	LINE/CR1
chr10	2528283	2528693	-	CR1-J1_Pass	LINE/CR1
chr10	2531791	2532163	+	CR1-K4_Tgu	LINE/CR1
chr10	2532580	2532598	+	(TG)n	Simple_repeat
chr10	2534179	2534205	+	(GGCAG)n	Simple_repeat
chr10	2536193	2536233	+	(TGC)n	Simple_repeat
chr10	2539044	2539068	+	(T)n	Simple_repeat
chr10	2542753	2542878	+	MIR1_Amn	SINE/MIR
chr10	2549115	2549150	+	A-rich	Low_complexity
chr10	2550881	2550908	+	(TCAC)n	Simple_repeat
chr10	2551371	2551670	+	X9_LINE	LINE/L1
chr10	2553429	2553736	+	CR1-13_AMi	LINE/CR1
chr10	2557368	2557407	+	(TAT)n	Simple_repeat
chr10	2559127	2559237	+	CR1-Y2_Aves	LINE/CR1
chr10	2560192	2560445	+	CR1-L3A_Croc	LINE/CR1
chr10	2563640	2563717	+	CR1-J2_Pass	LINE/CR1
chr10	2566523	2566632	+	MIR_Aves1	SINE/MIR
chr10	2572512	2572537	+	(T)n	Simple_repeat
chr10	2574797	2574849	+	GA-rich	Low_complexity
chr10	2582820	2582846	+	A-rich	Low_complexity
chr10	2586771	2586818	+	(CAGGCAG)n	Simple_repeat
chr10	2597598	2597634	+	(ATCT)n	Simple_repeat
chr10	2606766	2606799	+	(TTTGT)n	Simple_repeat
chr10	2609770	2609988	-	TguLTRL4a	LTR/ERVL
chr10	2610916	2611145	-	Tgu_rep2	LTR/ERVL
chr10	2619894	2619990	+	CR1-D2	LINE/CR1
chr10	2630718	2630745	+	(TATT)n	Simple_repeat
chr10	2648050	2648103	+	(CATA)n	Simple_repeat
chr10	2652763	2652797	+	(CATC)n	Simple_repeat
chr10	2652943	2653371	+	TguLTR13c	LTR/ERV1
chr10	2664558	2664585	+	(AC)n	Simple_repeat
chr10	2668106	2668589	-	CR1-8_Crp	LINE/CR1
chr10	2670790	2670812	+	(AT)n	Simple_repeat
chr10	2672240	2672277	+	(T)n	Simple_repeat
chr10	2674405	2674703	-	TguLTRL3c	LTR/ERVL
chr10	2674931	2674997	+	(ATAGA)n	Simple_repeat
chr10	2676550	2676804	+	CR1-Y2_Aves	LINE/CR1
chr10	2680317	2680355	+	(AT)n	Simple_repeat
chr10	2685738	2685780	-	TguERV2_I-int	LTR/ERV1
chr10	2697558	2697916	-	CR1-YB2_Pass	LINE/CR1
chr10	2698787	2698896	+	CR1-X1_Pass	LINE/CR1
chr10	2701863	2702449	+	CR1-J3_Pass	LINE/CR1
chr10	2702699	2702905	+	(GGCG)n	Simple_repeat
chr10	2708002	2708111	+	CR1-Y1_Aves	LINE/CR1
chr10	2718396	2718634	-	CR1-K4_Tgu	LINE/CR1
chr10	2718666	2718796	+	(ATT)n	Simple_repeat
chr10	2719966	2719997	+	(TA)n	Simple_repeat
chr10	2730122	2730146	+	(TTA)n	Simple_repeat
chr10	2735240	2735311	+	(TGTTT)n	Simple_repeat
chr10	2736265	2736302	+	(ACAATG)n	Simple_repeat
chr10	2739012	2739472	-	TguLTR5d	LTR/ERVL
chr10	2740520	2740554	+	A-rich	Low_complexity
chr10	2741073	2741152	+	(AGGAGC)n	Simple_repeat
chr10	2741637	2741678	+	(AT)n	Simple_repeat
chr10	2745704	2745754	+	(TCACCTT)n	Simple_repeat
chr10	2748437	2748591	-	CR1-E	LINE/CR1
chr10	2748945	2748963	+	(T)n	Simple_repeat
chr10	2755788	2755841	+	A-rich	Low_complexity
chr10	2767941	2767979	+	(AT)n	Simple_repeat
chr10	2775534	2775609	+	(GCA)n	Simple_repeat
chr10	2776215	2776270	+	A-rich	Low_complexity
chr10	2776890	2777110	-	OldhAT1	DNA/hAT-Ac
chr10	2777475	2777509	+	(TA)n	Simple_repeat
chr10	2780371	2780614	-	CR1-L3B_Croc	LINE/CR1
chr10	2794596	2794613	+	(TG)n	Simple_repeat
chr10	2799880	2799931	+	(CATA)n	Simple_repeat
chr10	2811490	2811516	+	(T)n	Simple_repeat
chr10	2817152	2817306	+	MER130	DNA
chr10	2821811	2821875	+	LFSINE_Vert	SINE/tRNA
chr10	2824692	2824730	+	GA-rich	Low_complexity
chr10	2825314	2825382	+	(CCCTGC)n	Simple_repeat
chr10	2827974	2827992	+	(T)n	Simple_repeat
chr10	2832823	2832841	+	(T)n	Simple_repeat
chr10	2837075	2837104	+	(T)n	Simple_repeat
chr10	2837996	2838021	+	(GCT)n	Simple_repeat
chr10	2839098	2839157	+	(TTT)n	Simple_repeat
chr10	2839242	2839264	+	(A)n	Simple_repeat
chr10	2839651	2839747	+	A-rich	Low_complexity
chr10	2840153	2840256	+	(CCGCG)n	Simple_repeat
chr10	2844090	2844162	-	CR1-L3B_Croc	LINE/CR1
chr10	2844248	2844305	-	CR1-L3B_Croc	LINE/CR1
chr10	2856700	2856735	+	(T)n	Simple_repeat
chr10	2858639	2858673	+	(T)n	Simple_repeat
chr10	2859378	2859538	-	CR1-Y2_Aves	LINE/CR1
chr10	2864148	2864175	+	(AATT)n	Simple_repeat
chr10	2878942	2878997	+	(ATAC)n	Simple_repeat
chr10	2878975	2878998	+	(AC)n	Simple_repeat
chr10	2880671	2880698	+	(TA)n	Simple_repeat
chr10	2881982	2882087	+	(CATA)n	Simple_repeat
chr10	2883812	2883987	-	CR1-C4	LINE/CR1
chr10	2884178	2884388	-	CR1-E	LINE/CR1
chr10	2884629	2884686	+	(AT)n	Simple_repeat
chr10	2884829	2885016	+	(AT)n	Simple_repeat
chr10	2887935	2888002	+	(AT)n	Simple_repeat
chr10	2888892	2888988	-	CR1-J2_Pass	LINE/CR1
chr10	2890690	2890780	+	CR1-11_Crp	LINE/CR1
chr10	2891979	2892018	+	(TTTATAA)n	Simple_repeat
chr10	2899891	2900167	-	CR1-Y2_Aves	LINE/CR1
chr10	2901812	2902117	-	REP131	DNA?
chr10	2907271	2907313	+	(TA)n	Simple_repeat
chr10	2912094	2912125	+	(TTTC)n	Simple_repeat
chr10	2918598	2918628	+	(AGC)n	Simple_repeat
chr10	2921455	2921513	+	GA-rich	Low_complexity
chr10	2924168	2924214	+	A-rich	Low_complexity
chr10	2927163	2927195	+	(ACTACA)n	Simple_repeat
chr10	2930631	2930762	-	CR1-Z1_Pass	LINE/CR1
chr10	2936248	2936279	+	(ATGT)n	Simple_repeat
chr10	2944134	2944160	+	(AACA)n	Simple_repeat
chr10	2954792	2954814	+	(A)n	Simple_repeat
chr10	2955314	2955355	+	(TTCTATT)n	Simple_repeat
chr10	2955931	2955965	+	A-rich	Low_complexity
chr10	2957089	2957242	-	UCON29	DNA/Kolobok
chr10	2960718	2960755	+	A-rich	Low_complexity
chr10	2965897	2965953	-	TguLTR5a	LTR/ERVL
chr10	2966945	2966970	+	(CT)n	Simple_repeat
chr10	2984082	2984120	+	A-rich	Low_complexity
chr10	2988587	2989326	+	CR1-X2	LINE/CR1
chr10	2994024	2994076	+	(GCCCCG)n	Simple_repeat
chr10	2994319	2994363	+	(CCTCCCC)n	Simple_repeat
chr10	2995269	2995310	+	A-rich	Low_complexity
chr10	3008383	3008553	+	(ATTAT)n	Simple_repeat
chr10	3013132	3013226	+	UCON4	DNA
chr10	3019372	3019411	+	(CTTC)n	Simple_repeat
chr10	3025115	3025139	+	(TTTA)n	Simple_repeat
chr10	3039152	3039190	+	(CCCGGTG)n	Simple_repeat
chr10	3039472	3039507	+	(GCCCC)n	Simple_repeat
chr10	3039529	3039569	+	(GCG)n	Simple_repeat
chr10	3044664	3044761	-	UCON69	DNA/hAT?
chr10	3045051	3045679	-	TguERVL2a4_LTR	LTR/ERVL
chr10	3046013	3046383	+	CR1-13_Crp	LINE/CR1
chr10	3063798	3063956	-	CR1-E	LINE/CR1
chr10	3065730	3065774	+	(GTTT)n	Simple_repeat
chr10	3067259	3067306	-	Z-REP	Satellite/macro
chr10	3077259	3077562	+	TguLTRK4c	LTR/ERVK
chr10	3078222	3078240	+	(T)n	Simple_repeat
chr10	3082463	3082497	+	(TG)n	Simple_repeat
chr10	3084349	3084379	+	(AAGT)n	Simple_repeat
chr10	3086797	3086826	+	(AACA)n	Simple_repeat
chr10	3089776	3090058	-	TguERVK9_LTR2i	LTR/ERVK
chr10	3099778	3099823	+	(ATTATTA)n	Simple_repeat
chr10	3108729	3108777	+	(TATA)n	Simple_repeat
chr10	3113949	3113970	+	(TGC)n	Simple_repeat
chr10	3115798	3115826	+	(CAT)n	Simple_repeat
chr10	3123884	3123923	+	G-rich	Low_complexity
chr10	3125487	3125552	-	CR1-X3_Pass	LINE/CR1
chr10	3130151	3130180	+	A-rich	Low_complexity
chr10	3135379	3135875	+	TguLTRK4c	LTR/ERVK
chr10	3136930	3137001	+	A-rich	Low_complexity
chr10	3140971	3140993	+	(T)n	Simple_repeat
chr10	3149985	3150011	+	(T)n	Simple_repeat
chr10	3157503	3157596	+	(GCACCGG)n	Simple_repeat
chr10	3157666	3157726	+	(CGCGCCG)n	Simple_repeat
chr10	3164159	3164305	+	(AT)n	Simple_repeat
chr10	3166340	3166383	+	(AGC)n	Simple_repeat
chr10	3168221	3168241	+	(A)n	Simple_repeat
chr10	3185158	3185194	+	(CA)n	Simple_repeat
chr10	3185962	3186015	+	A-rich	Low_complexity
chr10	3186342	3186371	+	(TTTGAG)n	Simple_repeat
chr10	3189225	3189286	+	(GCGCTCC)n	Simple_repeat
chr10	3189786	3190100	-	CR1-E	LINE/CR1
chr10	3190356	3190386	+	(TCTTT)n	Simple_repeat
chr10	3194720	3194753	+	(TTATAA)n	Simple_repeat
chr10	3196025	3196069	+	GA-rich	Low_complexity
chr10	3208968	3209039	+	GA-rich	Low_complexity
chr10	3213910	3214187	-	UCON97	DNA
chr10	3216702	3217055	+	CR1-L3B_Croc	LINE/CR1
chr10	3222411	3222440	+	(CCAT)n	Simple_repeat
chr10	3223721	3223764	+	A-rich	Low_complexity
chr10	3225432	3225490	+	GA-rich	Low_complexity
chr10	3229050	3229545	+	TguLTRK4c	LTR/ERVK
chr10	3233432	3233552	+	(TA)n	Simple_repeat
chr10	3235022	3235202	+	CR1-Y3	LINE/CR1
chr10	3236133	3236293	-	TguLTRL3b2	LTR/ERVL
chr10	3236531	3236620	-	TguLTRL3b2	LTR/ERVL
chr10	3236784	3236815	+	(ATA)n	Simple_repeat
chr10	3236981	3237059	-	L2-1_AMi	LINE/L2
chr10	3237150	3237380	-	L2-1_AMi	LINE/L2
chr10	3238655	3239085	+	TguLTR13c	LTR/ERV1
chr10	3243479	3243520	+	(AT)n	Simple_repeat
chr10	3245412	3245470	+	MIR_Aves1	SINE/MIR
chr10	3246295	3246311	+	(CTG)n	Simple_repeat
chr10	3246337	3246390	+	(CA)n	Simple_repeat
chr10	3248203	3248599	+	CR1-J1_Pass	LINE/CR1
chr10	3249404	3249435	+	(TGTA)n	Simple_repeat
chr10	3249436	3249458	+	(TGTATG)n	Simple_repeat
chr10	3271763	3271788	+	(A)n	Simple_repeat
chr10	3275179	3275213	+	A-rich	Low_complexity
chr10	3278673	3278737	+	(ATT)n	Simple_repeat
chr10	3280008	3280045	+	(TA)n	Simple_repeat
chr10	3281217	3282410	-	CR1-Y2_Aves	LINE/CR1
chr10	3282406	3282676	-	CR1-Y2_Aves	LINE/CR1
chr10	3282923	3282956	+	A-rich	Low_complexity
chr10	3286088	3286119	+	(GGAAT)n	Simple_repeat
chr10	3291709	3292198	+	TguLTRL2a8	LTR/ERVL
chr10	3299342	3299415	+	GA-rich	Low_complexity
chr10	3301094	3301134	+	(AGCTGA)n	Simple_repeat
chr10	3304006	3304425	-	TguLTR11l	LTR/ERV1
chr10	3309301	3309327	+	(ATATA)n	Simple_repeat
chr10	3312391	3312443	+	A-rich	Low_complexity
chr10	3318131	3318647	-	CR1-K3_Tgu	LINE/CR1
chr10	3319691	3319722	+	(GGCCC)n	Simple_repeat
chr10	3321206	3321230	+	(T)n	Simple_repeat
chr10	3327279	3327305	+	(TGGTT)n	Simple_repeat
chr10	3327778	3327796	+	(A)n	Simple_repeat
chr10	3329410	3329449	+	(CAGTGTT)n	Simple_repeat
chr10	3330970	3331020	+	(TTTTC)n	Simple_repeat
chr10	3336162	3336267	+	(TA)n	Simple_repeat
chr10	3337924	3338076	-	TguERVL2a2-LTR	LTR/ERVL
chr10	3340209	3340458	-	TguLTRL3c	LTR/ERVL
chr10	3340637	3341034	+	CR1-Y1_Aves	LINE/CR1
chr10	3342510	3342915	-	TguLTRL3c	LTR/ERVL
chr10	3342916	3342951	+	(AT)n	Simple_repeat
chr10	3342952	3343058	-	TguLTRL3c	LTR/ERVL
chr10	3351547	3351585	+	(GTTT)n	Simple_repeat
chr10	3352282	3352558	-	TguLTRL3c	LTR/ERVL
chr10	3352752	3352835	-	TguLTRL3c	LTR/ERVL
chr10	3364224	3364919	-	TguERVL2b1_LTR	LTR/ERVL
chr10	3367138	3367306	-	CR1-X1_Pass	LINE/CR1
chr10	3372455	3372517	+	(CCCCAT)n	Simple_repeat
chr10	3376529	3376565	+	(T)n	Simple_repeat
chr10	3381925	3381948	+	(T)n	Simple_repeat
chr10	3383912	3383974	+	(T)n	Simple_repeat
chr10	3386314	3386350	+	(TTGTG)n	Simple_repeat
chr10	3387732	3387786	+	(TTTGGT)n	Simple_repeat
chr10	3392177	3392205	+	(TTTG)n	Simple_repeat
chr10	3408890	3408932	+	(CCCTCCG)n	Simple_repeat
chr10	3410511	3410559	+	GA-rich	Low_complexity
chr10	3415522	3415555	+	(AAT)n	Simple_repeat
chr10	3418604	3418682	+	AmnSINE1	SINE/5S-Deu-L2
chr10	3424529	3424575	+	Harbinger-N1_Croc	DNA/PIF-Harbinger
chr10	3426892	3427213	+	CR1-11_Crp	LINE/CR1
chr10	3434702	3434757	+	(AT)n	Simple_repeat
chr10	3436363	3436531	-	TguERVK9_LTR2a	LTR/ERVK
chr10	3438886	3438914	+	(TTA)n	Simple_repeat
chr10	3439869	3440432	+	TguLTR5a	LTR/ERVL
chr10	3441433	3441472	+	A-rich	Low_complexity
chr10	3441565	3441604	+	(TTTG)n	Simple_repeat
chr10	3445102	3445120	+	(CCG)n	Simple_repeat
chr10	3447198	3447274	+	(TTATGTAA)n	Simple_repeat
chr10	3448241	3448262	+	(T)n	Simple_repeat
chr10	3449075	3449091	+	(T)n	Simple_repeat
chr10	3450800	3450838	+	(TAAT)n	Simple_repeat
chr10	3453964	3454123	+	TguERV4N2_LTR2	LTR/ERV1
chr10	3455084	3455122	+	(T)n	Simple_repeat
chr10	3462379	3462536	-	TguLTRK7t	LTR/ERVK
chr10	3465767	3465807	+	(GTT)n	Simple_repeat
chr10	3466028	3466066	+	(TATATG)n	Simple_repeat
chr10	3468155	3468349	-	CR1-D2	LINE/CR1
chr10	3473750	3473773	+	(T)n	Simple_repeat
chr10	3475084	3475124	+	(TTTTTA)n	Simple_repeat
chr10	3485302	3485332	+	(TCTTCC)n	Simple_repeat
chr10	3494155	3494454	+	(AT)n	Simple_repeat
chr10	3505016	3505053	+	(TTAGT)n	Simple_repeat
chr10	3507437	3507464	+	(TAATT)n	Simple_repeat
chr10	3509559	3509693	+	TguLTRL4d	LTR/ERVL
chr10	3511012	3511086	+	CR1-J2_Pass	LINE/CR1
chr10	3511802	3511825	+	(T)n	Simple_repeat
chr10	3512100	3512205	+	TguLTR5e	LTR/ERVL
chr10	3515499	3516130	-	TguLTRL1a7	LTR/ERVL
chr10	3526415	3526513	+	(TA)n	Simple_repeat
chr10	3532726	3532788	+	A-rich	Low_complexity
chr10	3536042	3536066	+	(TG)n	Simple_repeat
chr10	3542197	3542230	+	(AT)n	Simple_repeat
chr10	3542657	3542704	-	TguLTR5c	LTR/ERVL
chr10	3546505	3546541	+	(TAT)n	Simple_repeat
chr10	3547716	3547748	+	A-rich	Low_complexity
chr10	3557081	3557107	+	(T)n	Simple_repeat
chr10	3567467	3567858	-	TguLTRL2a8	LTR/ERVL
chr10	3572772	3572801	+	A-rich	Low_complexity
chr10	3581562	3581615	+	(TTTAC)n	Simple_repeat
chr10	3582657	3582674	+	(TA)n	Simple_repeat
chr10	3587268	3587524	-	Chompy-6_Croc	DNA/PIF-Harbinger
chr10	3588732	3588807	+	TguLTRL3c	LTR/ERVL
chr10	3597557	3597588	+	(GGCG)n	Simple_repeat
chr10	3597854	3598403	-	CR1-E	LINE/CR1
chr10	3606028	3606071	+	(TCTGTCT)n	Simple_repeat
chr10	3607912	3608448	-	CR1-J3_Pass	LINE/CR1
chr10	3608428	3609517	-	CR1-J3_Pass	LINE/CR1
chr10	3629898	3629939	+	A-rich	Low_complexity
chr10	3630656	3630684	+	(TTC)n	Simple_repeat
chr10	3633559	3633636	-	TguERV4_I-int	LTR/ERV1
chr10	3633675	3633896	+	TguERV1_LTR1c	LTR/ERV1
chr10	3634566	3634633	+	(TGCCT)n	Simple_repeat
chr10	3634863	3635001	+	(CAAGG)n	Simple_repeat
chr10	3636775	3637151	-	TguERV2_LTR1c	LTR/ERV1
chr10	3641318	3641361	-	Chompy-11I_Croc	DNA/PIF-Harbinger
chr10	3647288	3647708	+	TguLTRK5b	LTR/ERVK
chr10	3652147	3652174	+	(AGCTC)n	Simple_repeat
chr10	3658413	3658468	+	A-rich	Low_complexity
chr10	3664599	3664640	+	(CCGCCCA)n	Simple_repeat
chr10	3664757	3664829	+	G-rich	Low_complexity
chr10	3667059	3667103	+	(AGAC)n	Simple_repeat
chr10	3668270	3668290	+	(T)n	Simple_repeat
chr10	3668502	3668525	+	(A)n	Simple_repeat
chr10	3668756	3668792	+	(GGA)n	Simple_repeat
chr10	3670197	3670458	-	TguERVK9_LTR2a	LTR/ERVK
chr10	3670571	3670608	+	A-rich	Low_complexity
chr10	3671667	3671732	+	(TCATC)n	Simple_repeat
chr10	3671993	3672531	-	TguLTRK6a	LTR/ERVK
chr10	3672723	3672753	+	(T)n	Simple_repeat
chr10	3674998	3675389	+	TguLTRL1a7	LTR/ERVL
chr10	3675386	3675558	+	TguERVL1_I-int	LTR/ERVL
chr10	3675547	3675628	+	TguERVL1_I-int	LTR/ERVL
chr10	3675630	3676680	+	TguERVL1_I-int	LTR/ERVL
chr10	3676653	3676694	+	TguLTRL1_I	LTR/ERVL
chr10	3676681	3677160	+	TguLTRL1a7	LTR/ERVL
chr10	3678235	3678727	+	TguLTR13c	LTR/ERV1
chr10	3680401	3681012	+	TguLTRL1a7	LTR/ERVL
chr10	3682389	3682519	-	MER131	DNA?
chr10	3685479	3685525	+	(TTGT)n	Simple_repeat
chr10	3686653	3686733	-	AmnSINE1	SINE/5S-Deu-L2
chr10	3686772	3686869	+	(TA)n	Simple_repeat
chr10	3687032	3687065	+	(GCA)n	Simple_repeat
chr10	3693451	3693492	+	(TA)n	Simple_repeat
chr10	3696747	3696838	-	TguERVK10_I-int	LTR/ERVK
chr10	3697849	3697983	-	TguERVK4a_I-int	LTR/ERVK
chr10	3699175	3699196	+	(GGC)n	Simple_repeat
chr10	3699197	3699208	+	G-rich	Low_complexity
chr10	3705948	3706552	-	TguLTRL2a8	LTR/ERVL
chr10	3707068	3707346	-	Tgu_rep2	LTR/ERVL
chr10	3707981	3708560	+	CR1-L2_Tgu	LINE/CR1
chr10	3711655	3712147	+	TguLTR13c	LTR/ERV1
chr10	3721711	3721759	+	GA-rich	Low_complexity
chr10	3722636	3722734	+	(TATATAA)n	Simple_repeat
chr10	3722721	3722764	+	(TATTTTT)n	Simple_repeat
chr10	3723188	3723216	+	A-rich	Low_complexity
chr10	3727199	3727240	+	A-rich	Low_complexity
chr10	3734270	3734298	+	(TCA)n	Simple_repeat
chr10	3752518	3752555	+	(GAACACA)n	Simple_repeat
chr10	3761387	3761454	+	TguLTRL4d	LTR/ERVL
chr10	3776809	3776845	+	(TG)n	Simple_repeat
chr10	3779476	3779496	+	(CTT)n	Simple_repeat
chr10	3779782	3779818	+	(TGT)n	Simple_repeat
chr10	3779835	3779987	+	TguERVL2a2-LTR	LTR/ERVL
chr10	3781369	3782289	+	TguLTRL4d	LTR/ERVL
chr10	3783769	3783795	+	A-rich	Low_complexity
chr10	3784654	3784676	+	(A)n	Simple_repeat
chr10	3784965	3785408	+	TguLTR11n	LTR/ERV1
chr10	3797040	3797076	+	A-rich	Low_complexity
chr10	3803261	3803841	-	CR1-D	LINE/CR1
chr10	3810154	3810177	+	(A)n	Simple_repeat
chr10	3812682	3812702	+	(A)n	Simple_repeat
chr10	3814317	3814358	+	A-rich	Low_complexity
chr10	3814728	3814750	+	(TA)n	Simple_repeat
chr10	3818458	3818496	+	(A)n	Simple_repeat
chr10	3829925	3829964	+	A-rich	Low_complexity
chr10	3833051	3833102	+	A-rich	Low_complexity
chr10	3839528	3839590	+	(TTTC)n	Simple_repeat
chr10	3839924	3839953	+	A-rich	Low_complexity
chr10	3840289	3841605	+	Charlie7_Aves	DNA/hAT-Charlie
chr10	3841672	3842089	+	Charlie7_Aves	DNA/hAT-Charlie
chr10	3842116	3842265	+	Charlie7a_Aves	DNA/hAT-Charlie
chr10	3843654	3844109	+	TguLTRK4c	LTR/ERVK
chr10	3846447	3846488	+	(A)n	Simple_repeat
chr10	3846731	3846757	+	(TAAT)n	Simple_repeat
chr10	3849409	3849493	+	(CCG)n	Simple_repeat
chr10	3849706	3850244	-	CR1-J3_Pass	LINE/CR1
chr10	3851776	3851846	+	(GTTTT)n	Simple_repeat
chr10	3858296	3858516	-	TguLTRK7t	LTR/ERVK
chr10	3869273	3869357	+	TguERV1_LTR1c	LTR/ERV1
chr10	3871884	3871916	+	(CCCCT)n	Simple_repeat
chr10	3875745	3876114	-	CR1-Y2_Aves	LINE/CR1
chr10	3883133	3883254	+	REP131	DNA?
chr10	3888367	3888392	+	(CCCCT)n	Simple_repeat
chr10	3888716	3888740	+	(GACG)n	Simple_repeat
chr10	3890846	3890899	+	(ATTT)n	Simple_repeat
chr10	3896231	3896261	+	(TTTG)n	Simple_repeat
chr10	3907894	3907931	+	(T)n	Simple_repeat
chr10	3915287	3915321	+	(TTGGTT)n	Simple_repeat
chr10	3919848	3919878	+	(TTAGTG)n	Simple_repeat
chr10	3921255	3921282	+	(T)n	Simple_repeat
chr10	3921834	3922092	-	TguERVK9_LTR1e	LTR/ERVK
chr10	3922176	3922573	+	TguERVK9_I-int	LTR/ERVK
chr10	3922617	3922671	+	(TTTCTT)n	Simple_repeat
chr10	3934118	3934197	+	(ATTT)n	Simple_repeat
chr10	3946004	3946041	+	(TTTTCC)n	Simple_repeat
chr10	3947277	3947302	+	(TTAA)n	Simple_repeat
chr10	3952608	3952649	+	(AAGAATT)n	Simple_repeat
chr10	3967419	3967447	+	(TGTAA)n	Simple_repeat
chr10	3974544	3974808	+	CR1-J1_Pass	LINE/CR1
chr10	3974805	3975091	+	CR1-J2_Pass	LINE/CR1
chr10	3978696	3978745	+	(ATATTAA)n	Simple_repeat
chr10	3980400	3980436	+	(TAAGAAT)n	Simple_repeat
chr10	3982612	3982683	-	CR1-Y4	LINE/CR1
chr10	3985970	3986023	+	(CAA)n	Simple_repeat
chr10	3986622	3986695	+	(GTTT)n	Simple_repeat
chr10	3993293	3993330	+	(TCATCAA)n	Simple_repeat
chr10	3995498	3995515	+	(AT)n	Simple_repeat
chr10	4001769	4002226	+	TguLTR11g	LTR/ERV1
chr10	4002948	4003368	+	TguLTR13c	LTR/ERV1
chr10	4005247	4005280	+	(TATATT)n	Simple_repeat
chr10	4007570	4007611	+	(CCT)n	Simple_repeat
chr10	4007632	4007666	+	(CTCC)n	Simple_repeat
chr10	4012747	4012823	+	MER131	DNA?
chr10	4017286	4017364	-	UCON29	DNA/Kolobok
chr10	4023552	4023600	+	(AAC)n	Simple_repeat
chr10	4034981	4034990	+	(CTTT)n	Simple_repeat
chr10	4034991	4035017	+	(T)n	Simple_repeat
chr10	4037919	4037943	+	(TGTT)n	Simple_repeat
chr10	4042550	4042600	+	(ATT)n	Simple_repeat
chr10	4047308	4047358	+	(AAT)n	Simple_repeat
chr10	4050145	4050241	-	TguLTRL1a7	LTR/ERVL
chr10	4050242	4050272	+	(GAG)n	Simple_repeat
chr10	4050273	4050330	+	(CCCTAA)n	Simple_repeat
chr10	4050353	4050542	+	(TTAGGG)n	Simple_repeat
chr10	4050559	4050599	+	(CCT)n	Simple_repeat
chr10	4052373	4052412	+	A-rich	Low_complexity
chr10	4053595	4053774	+	CR1-J2_Pass	LINE/CR1
chr10	4057886	4057904	+	(TA)n	Simple_repeat
chr10	4062636	4062659	+	(T)n	Simple_repeat
chr10	4064810	4064841	+	(T)n	Simple_repeat
chr10	4065936	4066025	+	TguLTRL3b2	LTR/ERVL
chr10	4066309	4066459	+	TguLTRL3b2	LTR/ERVL
chr10	4066848	4067132	-	TguLTR13e	LTR/ERV1
chr10	4083474	4083610	-	UCON28b	Unknown
chr10	4084343	4084524	+	CR1-YB2_Pass	LINE/CR1
chr10	4098782	4098828	+	(ATGATAA)n	Simple_repeat
chr10	4099397	4099441	+	(T)n	Simple_repeat
chr10	4099549	4099774	-	TguERVK9_LTR2i	LTR/ERVK
chr10	4106648	4106804	+	Eulor1	DNA
chr10	4111037	4111069	+	(TTTGT)n	Simple_repeat
chr10	4111265	4111310	+	(ATAGA)n	Simple_repeat
chr10	4113945	4114065	+	CR1-X2_Pass	LINE/CR1
chr10	4119501	4119543	+	(GCGGCCG)n	Simple_repeat
chr10	4119754	4119786	+	G-rich	Low_complexity
chr10	4121284	4121310	+	(TG)n	Simple_repeat
chr10	4122202	4122379	-	UCON62	DNA?
chr10	4122877	4122915	+	(GCTGCA)n	Simple_repeat
chr10	4123524	4123667	-	CR1-11_Crp	LINE/CR1
chr10	4124059	4124388	-	AmnSINE1	SINE/5S-Deu-L2
chr10	4125142	4125178	+	(TTTGTAG)n	Simple_repeat
chr10	4135001	4135027	+	(ATGCA)n	Simple_repeat
chr10	4138199	4138272	+	(ATTTTC)n	Simple_repeat
chr10	4143217	4143250	+	(TGGTTT)n	Simple_repeat
chr10	4144665	4144691	+	(T)n	Simple_repeat
chr10	4149820	4149880	+	(TTTAA)n	Simple_repeat
chr10	4157539	4157738	+	CR1-E	LINE/CR1
chr10	4159950	4159995	+	(GGTTTTT)n	Simple_repeat
chr10	4167858	4167874	+	(AAT)n	Simple_repeat
chr10	4171190	4171536	-	CR1-D2	LINE/CR1
chr10	4172742	4172961	+	CR1-K4_Tgu	LINE/CR1
chr10	4183722	4183756	+	(CTTTTTT)n	Simple_repeat
chr10	4192459	4192505	+	A-rich	Low_complexity
chr10	4198438	4198544	+	CR1-L3A_Croc	LINE/CR1
chr10	4201418	4201458	+	(TTTCTG)n	Simple_repeat
chr10	4205533	4205589	+	(TTTT)n	Simple_repeat
chr10	4207800	4207841	+	(T)n	Simple_repeat
chr10	4208094	4208127	+	(TCTCTT)n	Simple_repeat
chr10	4211512	4211552	+	(TCCA)n	Simple_repeat
chr10	4217251	4217471	-	L2-1_CPB	LINE/L2
chr10	4219410	4219458	+	(TTTC)n	Simple_repeat
chr10	4222352	4222504	-	TguERVL2a2-LTR	LTR/ERVL
chr10	4230797	4230891	+	CR1-Y2_Aves	LINE/CR1
chr10	4239153	4239170	+	(GAA)n	Simple_repeat
chr10	4240166	4240249	-	MIR1_Amn	SINE/MIR
chr10	4241842	4241886	+	tRNA-Asn-AAC	tRNA
chr10	4241893	4241965	+	CR1-E	LINE/CR1
chr10	4244013	4244246	+	TguLTRL4c	LTR/ERVL
chr10	4244254	4244322	+	TguLTRL4c	LTR/ERVL
chr10	4245918	4245982	+	(TTAT)n	Simple_repeat
chr10	4248212	4248243	+	(T)n	Simple_repeat
chr10	4250120	4250154	+	(TTTGA)n	Simple_repeat
chr10	4259714	4259748	+	(GCTGGCT)n	Simple_repeat
chr10	4263090	4263113	+	(T)n	Simple_repeat
chr10	4283155	4283184	+	(ATT)n	Simple_repeat
chr10	4285240	4285269	+	A-rich	Low_complexity
chr10	4285896	4285921	+	(AAT)n	Simple_repeat
chr10	4287147	4287186	+	(TGGTTT)n	Simple_repeat
chr10	4294889	4295032	-	CR1-X1_Pass	LINE/CR1
chr10	4295889	4295915	+	(T)n	Simple_repeat
chr10	4302767	4302925	+	Eulor6E	DNA?
chr10	4310886	4310926	+	(TTTGG)n	Simple_repeat
chr10	4311586	4311612	+	(TTTA)n	Simple_repeat
chr10	4318126	4318152	+	(T)n	Simple_repeat
chr10	4328213	4328253	+	(TATTT)n	Simple_repeat
chr10	4332309	4332331	+	(A)n	Simple_repeat
chr10	4336435	4338922	-	CR1-K4_Tgu	LINE/CR1
chr10	4345568	4345584	+	(T)n	Simple_repeat
chr10	4346027	4346058	+	(T)n	Simple_repeat
chr10	4349768	4349801	+	(GTTT)n	Simple_repeat
chr10	4352197	4352288	+	CR1-J2_Pass	LINE/CR1
chr10	4354510	4354532	+	(T)n	Simple_repeat
chr10	4356696	4356735	+	A-rich	Low_complexity
chr10	4360494	4360647	-	TguERVK9_LTR2d	LTR/ERVK
chr10	4364083	4364120	+	(TGATTTC)n	Simple_repeat
chr10	4364564	4364596	+	(T)n	Simple_repeat
chr10	4368920	4368939	+	(CT)n	Simple_repeat
chr10	4374274	4374303	+	(AGT)n	Simple_repeat
chr10	4375472	4375505	+	(ATTTTT)n	Simple_repeat
chr10	4384258	4384311	-	UCON29	DNA/Kolobok
chr10	4387418	4387496	+	(GGTT)n	Simple_repeat
chr10	4393635	4393754	-	AmnSINE1	SINE/5S-Deu-L2
chr10	4404442	4404488	+	(TTTTG)n	Simple_repeat
chr10	4404489	4404501	+	(CTTTG)n	Simple_repeat
chr10	4409517	4409690	+	CR1-Y2_Aves	LINE/CR1
chr10	4411191	4411212	+	(GAG)n	Simple_repeat
chr10	4411794	4411825	+	A-rich	Low_complexity
chr10	4416509	4416549	-	Charlie7_Aves	DNA/hAT-Charlie
chr10	4420317	4420805	-	CR1-E	LINE/CR1
chr10	4420803	4420868	-	CR1-D2	LINE/CR1
chr10	4422404	4422528	-	MIR_Aves1	SINE/MIR
chr10	4424572	4424658	-	Harbinger-N1_Croc	DNA/PIF-Harbinger
chr10	4430301	4430317	+	(T)n	Simple_repeat
chr10	4435593	4435629	+	(TGCCTGC)n	Simple_repeat
chr10	4436092	4436139	+	(CCTTCTT)n	Simple_repeat
chr10	4443456	4443492	+	(TTAATG)n	Simple_repeat
chr10	4447784	4448378	+	CR1-J2_Pass	LINE/CR1
chr10	4449848	4449867	+	(T)n	Simple_repeat
chr10	4450751	4450794	+	(GCA)n	Simple_repeat
chr10	4455433	4455471	+	A-rich	Low_complexity
chr10	4456141	4456200	+	(AATAA)n	Simple_repeat
chr10	4460423	4460472	+	A-rich	Low_complexity
chr10	4463822	4463851	+	(TG)n	Simple_repeat
chr10	4464281	4464315	+	(T)n	Simple_repeat
chr10	4464316	4464322	+	(TTTTTC)n	Simple_repeat
chr10	4464523	4464578	+	(T)n	Simple_repeat
chr10	4468519	4468562	+	(TA)n	Simple_repeat
chr10	4471513	4471693	-	CR1-Y4	LINE/CR1
chr10	4471746	4471784	+	A-rich	Low_complexity
chr10	4478408	4478442	+	(AATTTAA)n	Simple_repeat
chr10	4486509	4486537	+	(T)n	Simple_repeat
chr10	4486538	4486543	+	(CTTTT)n	Simple_repeat
chr10	4494888	4495041	-	CR1-Z2_Pass	LINE/CR1
chr10	4523180	4523316	-	CR1-E	LINE/CR1
chr10	4532215	4532762	+	CR1-Y_Pass	LINE/CR1
chr10	4534587	4534618	+	A-rich	Low_complexity
chr10	4537348	4537380	+	(TCTTCG)n	Simple_repeat
chr10	4540271	4540291	+	(TG)n	Simple_repeat
chr10	4544070	4544103	+	(TTACTTT)n	Simple_repeat
chr10	4548899	4548930	+	(ATAA)n	Simple_repeat
chr10	4549150	4549175	+	(AT)n	Simple_repeat
chr10	4549523	4549563	+	(GT)n	Simple_repeat
chr10	4551281	4551302	+	(T)n	Simple_repeat
chr10	4552736	4552826	-	UCON7	DNA?
chr10	4572583	4572602	+	(A)n	Simple_repeat
chr10	4576945	4576961	+	(CTC)n	Simple_repeat
chr10	4586781	4586816	+	(ATTGTGA)n	Simple_repeat
chr10	4587625	4587642	+	(T)n	Simple_repeat
chr10	4588683	4588716	+	(T)n	Simple_repeat
chr10	4589519	4589560	+	(TA)n	Simple_repeat
chr10	4590896	4590945	-	CR1-X1	LINE/CR1
chr10	4590933	4590998	-	CR1-Y_Pass	LINE/CR1
chr10	4590999	4591062	+	(TA)n	Simple_repeat
chr10	4603011	4603039	+	(TTTC)n	Simple_repeat
chr10	4603040	4603076	+	(TTTTCTA)n	Simple_repeat
chr10	4607037	4607363	-	CR1-E	LINE/CR1
chr10	4611849	4611903	+	CR1-J1_Pass	LINE/CR1
chr10	4612858	4612977	-	REP131	DNA?
chr10	4615036	4615195	-	CR1-C4	LINE/CR1
chr10	4615205	4615690	-	CR1-E	LINE/CR1
chr10	4621771	4621803	+	(AC)n	Simple_repeat
chr10	4622621	4622660	+	G-rich	Low_complexity
chr10	4623461	4623744	+	TguLTR5b	LTR/ERVL
chr10	4625732	4625749	+	(A)n	Simple_repeat
chr10	4626117	4626183	+	(AACA)n	Simple_repeat
chr10	4631248	4631286	+	A-rich	Low_complexity
chr10	4633998	4634552	-	CR1-J2_Pass	LINE/CR1
chr10	4641687	4641876	-	AmnSINE2	SINE/tRNA-Deu
chr10	4642998	4643013	+	(TTTGT)n	Simple_repeat
chr10	4643014	4643055	+	(TTTG)n	Simple_repeat
chr10	4650904	4650942	+	CR1-E	LINE/CR1
chr10	4651406	4651684	+	MER130	DNA
chr10	4652575	4652662	-	TguLTRL4c	LTR/ERVL
chr10	4653739	4653793	+	(GT)n	Simple_repeat
chr10	4655590	4655614	+	(A)n	Simple_repeat
chr10	4657856	4658315	+	CR1-J1_Pass	LINE/CR1
chr10	4658727	4658760	+	CR1-J2_Pass	LINE/CR1
chr10	4658832	4659053	+	TguLTRK7u	LTR/ERVK
chr10	4659119	4659415	+	CR1-J2_Pass	LINE/CR1
chr10	4664154	4664197	+	(AATAA)n	Simple_repeat
chr10	4664176	4664233	+	A-rich	Low_complexity
chr10	4665042	4665135	+	A-rich	Low_complexity
chr10	4668300	4668374	+	(TTT)n	Simple_repeat
chr10	4669376	4669466	+	A-rich	Low_complexity
chr10	4669660	4669693	+	A-rich	Low_complexity
chr10	4672214	4672271	+	A-rich	Low_complexity
chr10	4672983	4673010	+	G-rich	Low_complexity
chr10	4673161	4673226	+	GA-rich	Low_complexity
chr10	4675544	4675582	+	(CCCCA)n	Simple_repeat
chr10	4678849	4678896	+	(CTGCCCTGTT)n	Simple_repeat
chr10	4679599	4679625	+	(ATTT)n	Simple_repeat
chr10	4681067	4681126	+	(GGGAC)n	Simple_repeat
chr10	4682654	4682694	+	(CTCC)n	Simple_repeat
chr10	4686329	4686394	+	(TTTG)n	Simple_repeat
chr10	4691355	4691402	+	(ATTATT)n	Simple_repeat
chr10	4697648	4697819	-	TguLTRL3c	LTR/ERVL
chr10	4698063	4698145	-	TguLTRL3c	LTR/ERVL
chr10	4714273	4714299	+	(TTAT)n	Simple_repeat
chr10	4715787	4716355	-	TguLTR5d	LTR/ERVL
chr10	4717963	4718009	+	A-rich	Low_complexity
chr10	4719401	4719885	+	TguLTR5a	LTR/ERVL
chr10	4737636	4737707	-	CR1-Y2_Aves	LINE/CR1
chr10	4746342	4746391	+	(AT)n	Simple_repeat
chr10	4747358	4747376	+	(A)n	Simple_repeat
chr10	4750666	4750694	+	(TA)n	Simple_repeat
chr10	4754652	4754686	+	A-rich	Low_complexity
chr10	4756050	4756121	+	(AT)n	Simple_repeat
chr10	4756718	4756755	+	(AT)n	Simple_repeat
chr10	4757111	4757773	+	TguLTRL4c	LTR/ERVL
chr10	4765198	4765902	+	CR1-YB2_Pass	LINE/CR1
chr10	4766166	4766239	+	(TA)n	Simple_repeat
chr10	4767007	4767254	+	CR1-D2	LINE/CR1
chr10	4767923	4768150	-	CR1-E	LINE/CR1
chr10	4771108	4771172	+	A-rich	Low_complexity
chr10	4773305	4773335	+	(TGTATG)n	Simple_repeat
chr10	4773568	4773593	+	(A)n	Simple_repeat
chr10	4775876	4775919	+	(TATT)n	Simple_repeat
chr10	4778772	4778803	+	(T)n	Simple_repeat
chr10	4780242	4780289	+	LFSINE_Vert	SINE/tRNA
chr10	4784802	4785136	+	CR1-X2	LINE/CR1
chr10	4785549	4785584	+	(GCC)n	Simple_repeat
chr10	4788485	4788587	+	UCON29	DNA/Kolobok
chr10	4789948	4789967	+	(TGTTT)n	Simple_repeat
chr10	4789968	4789989	+	(T)n	Simple_repeat
chr10	4789990	4790038	+	(TGTTT)n	Simple_repeat
chr10	4800462	4800489	+	(TATAA)n	Simple_repeat
chr10	4802193	4802239	+	A-rich	Low_complexity
chr10	4808118	4808387	-	CR1-E	LINE/CR1
chr10	4812854	4812877	+	(G)n	Simple_repeat
chr10	4815264	4815693	+	TguLTR13e	LTR/ERV1
chr10	4817294	4817424	-	CR1-Z2_Pass	LINE/CR1
chr10	4817560	4817749	-	CR1-X1_Pass	LINE/CR1
chr10	4819755	4819774	+	(TGA)n	Simple_repeat
chr10	4823220	4823329	+	CR1-C4	LINE/CR1
chr10	4824790	4824823	+	(AATTTT)n	Simple_repeat
chr10	4824824	4824850	+	(TTAAA)n	Simple_repeat
chr10	4826125	4826158	+	A-rich	Low_complexity
chr10	4826619	4826886	-	CR1-J2_Pass	LINE/CR1
chr10	4831590	4831637	+	(AATACAA)n	Simple_repeat
chr10	4834697	4834766	+	(CCCTT)n	Simple_repeat
chr10	4835022	4835064	+	(CCTTC)n	Simple_repeat
chr10	4835943	4836285	-	CR1-X1_Pass	LINE/CR1
chr10	4845515	4845675	+	CR1-E	LINE/CR1
chr10	4849217	4849247	+	GA-rich	Low_complexity
chr10	4849660	4849689	+	G-rich	Low_complexity
chr10	4870165	4870199	+	(T)n	Simple_repeat
chr10	4872315	4872600	-	CR1-J1_Pass	LINE/CR1
chr10	4872664	4872734	-	CR1-I_Tgu	LINE/CR1
chr10	4878710	4878736	+	(A)n	Simple_repeat
chr10	4879769	4879795	+	(A)n	Simple_repeat
chr10	4880193	4880289	-	MIR1_Amn	SINE/MIR
chr10	4882177	4882204	+	(A)n	Simple_repeat
chr10	4889798	4889929	+	REP131	DNA?
chr10	4896264	4896329	+	TguLTRK7t	LTR/ERVK
chr10	4897595	4898170	+	TguLTR5b	LTR/ERVL
chr10	4898384	4898435	+	(TTTTT)n	Simple_repeat
chr10	4900071	4900158	-	UCON24	Unknown
chr10	4900388	4900418	+	(TG)n	Simple_repeat
chr10	4900930	4901037	+	UCON8	DNA
chr10	4909741	4909866	-	CR1-Y2_Aves	LINE/CR1
chr10	4910032	4910416	+	CR1-J3_Pass	LINE/CR1
chr10	4910406	4910465	+	CR1-K2_Tgu	LINE/CR1
chr10	4911480	4911516	-	TguLTR5e	LTR/ERVL
chr10	4917339	4917828	+	CR1-E	LINE/CR1
chr10	4919080	4919126	+	(ATTATA)n	Simple_repeat
chr10	4921108	4921151	+	(CTGTTT)n	Simple_repeat
chr10	4921427	4921508	+	(TAATT)n	Simple_repeat
chr10	4932857	4932880	+	(A)n	Simple_repeat
chr10	4935823	4935984	+	CR1-Y1_Aves	LINE/CR1
chr10	4938362	4938447	+	CR1-X	LINE/CR1
chr10	4945441	4945491	+	A-rich	Low_complexity
chr10	4947548	4947592	+	A-rich	Low_complexity
chr10	4950670	4950728	+	(GTGGAGC)n	Simple_repeat
chr10	4960414	4960449	+	(TTCTG)n	Simple_repeat
chr10	4963248	4963295	+	(CATAATA)n	Simple_repeat
chr10	4963776	4963881	+	(TA)n	Simple_repeat
chr10	4964815	4964835	+	(A)n	Simple_repeat
chr10	4973067	4973084	+	(TA)n	Simple_repeat
chr10	4986805	4986832	+	A-rich	Low_complexity
chr10	4993005	4993113	-	LFSINE_Vert	SINE/tRNA
chr10	4994033	4994066	+	A-rich	Low_complexity
chr10	4996265	4996311	+	A-rich	Low_complexity
chr10	5005133	5005648	+	TguLTR5e	LTR/ERVL
chr10	5007165	5007721	+	CR1-J2_Pass	LINE/CR1
chr10	5009260	5009284	+	(A)n	Simple_repeat
chr10	5026748	5027269	-	TguLTRK4c	LTR/ERVK
chr10	5038044	5038062	+	(GA)n	Simple_repeat
chr10	5041858	5041890	+	(TTA)n	Simple_repeat
chr10	5048788	5048817	+	(GGTATA)n	Simple_repeat
chr10	5060544	5060578	+	(TA)n	Simple_repeat
chr10	5079535	5079557	+	(TAT)n	Simple_repeat
chr10	5090423	5090462	+	A-rich	Low_complexity
chr10	5096306	5096335	+	GA-rich	Low_complexity
chr10	5099634	5099661	+	(ACATT)n	Simple_repeat
chr10	5100085	5100117	+	(TG)n	Simple_repeat
chr10	5100580	5100625	+	(TTGT)n	Simple_repeat
chr10	5103475	5103645	-	CR1-Y2_Aves	LINE/CR1
chr10	5104256	5104601	-	CR1-Y2_Aves	LINE/CR1
chr10	5111493	5111556	+	(TAA)n	Simple_repeat
chr10	5115884	5115926	+	(TTTAGCA)n	Simple_repeat
chr10	5117407	5117437	+	A-rich	Low_complexity
chr10	5120182	5120266	+	(TGCCT)n	Simple_repeat
chr10	5121400	5121438	+	(TTGCATG)n	Simple_repeat
chr10	5122197	5122314	-	CR1-X1_Pass	LINE/CR1
chr10	5122388	5122561	-	CR1-E	LINE/CR1
chr10	5126427	5126552	+	AmnSINE1	SINE/5S-Deu-L2
chr10	5131471	5131495	+	(GTTT)n	Simple_repeat
chr10	5136265	5136350	+	(TTTGTT)n	Simple_repeat
chr10	5142761	5142925	-	CR1-E	LINE/CR1
chr10	5146158	5146553	+	UCON103_Saur	LTR?
chr10	5148865	5148893	+	(T)n	Simple_repeat
chr10	5153491	5153525	+	A-rich	Low_complexity
chr10	5156905	5156932	+	(AGGCA)n	Simple_repeat
chr10	5157377	5157402	+	(T)n	Simple_repeat
chr10	5158106	5158140	+	(TA)n	Simple_repeat
chr10	5163343	5163512	+	(AT)n	Simple_repeat
chr10	5163564	5164164	+	CR1-YB2_Pass	LINE/CR1
chr10	5164138	5164346	+	CR1-YB2_Pass	LINE/CR1
chr10	5164371	5164402	+	(AT)n	Simple_repeat
chr10	5164408	5164588	+	CR1-Y1_Aves	LINE/CR1
chr10	5164672	5164723	+	(AT)n	Simple_repeat
chr10	5170789	5170880	-	GGLTR7A	LTR/ERV1
chr10	5174786	5174822	+	(CATCAT)n	Simple_repeat
chr10	5175836	5176094	-	CR1-Y_Pass	LINE/CR1
chr10	5176449	5176480	+	(GCCCG)n	Simple_repeat
chr10	5176569	5176593	+	(GCC)n	Simple_repeat
chr10	5176940	5177264	+	CR1-YB2_Pass	LINE/CR1
chr10	5179246	5179267	+	(A)n	Simple_repeat
chr10	5181776	5181806	+	(AACAA)n	Simple_repeat
chr10	5182425	5182478	+	(TCA)n	Simple_repeat
chr10	5183376	5183400	+	(TCT)n	Simple_repeat
chr10	5183597	5183638	+	(TTTATC)n	Simple_repeat
chr10	5185659	5186150	+	CR1-J3_Pass	LINE/CR1
chr10	5186151	5186331	-	TguERVL2a2-LTR	LTR/ERVL
chr10	5186606	5186633	+	(AAG)n	Simple_repeat
chr10	5186895	5186974	+	CR1-J1_Pass	LINE/CR1
chr10	5186975	5187046	+	TguLTRL3c	LTR/ERVL
chr10	5187316	5187487	+	TguLTRL3c	LTR/ERVL
chr10	5196256	5196298	+	(TGTTTTT)n	Simple_repeat
chr10	5199346	5199562	-	CR1-Y_Pass	LINE/CR1
chr10	5199877	5199908	+	(GACC)n	Simple_repeat
chr10	5200087	5200127	+	(ATCCCC)n	Simple_repeat
chr10	5200337	5200389	+	(GGCTC)n	Simple_repeat
chr10	5202256	5202909	+	CR1-Y2_Aves	LINE/CR1
chr10	5205502	5205543	+	A-rich	Low_complexity
chr10	5205709	5205763	+	(TTG)n	Simple_repeat
chr10	5206908	5206965	+	(TTTG)n	Simple_repeat
chr10	5218630	5218681	+	(TAATT)n	Simple_repeat
chr10	5221960	5222065	+	CR1-E	LINE/CR1
chr10	5222707	5222781	+	L2-1_AMi	LINE/L2
chr10	5224536	5224730	-	UCON28b	Unknown
chr10	5228521	5228643	+	UCON11	DNA/TcMar-Tigger
chr10	5239674	5239733	+	(TTATCCC)n	Simple_repeat
chr10	5240319	5240351	+	(ATTTCT)n	Simple_repeat
chr10	5247701	5248185	+	CR1-X3_Pass	LINE/CR1
chr10	5268060	5268094	+	A-rich	Low_complexity
chr10	5268596	5268622	+	(A)n	Simple_repeat
chr10	5274986	5275151	+	CR1-X1_Pass	LINE/CR1
chr10	5277207	5277237	+	(TAACAA)n	Simple_repeat
chr10	5279207	5279246	+	(ATAAT)n	Simple_repeat
chr10	5280458	5280479	+	(A)n	Simple_repeat
chr10	5285422	5285488	+	A-rich	Low_complexity
chr10	5289331	5289371	+	A-rich	Low_complexity
chr10	5290451	5290507	+	A-rich	Low_complexity
chr10	5295118	5295214	+	GA-rich	Low_complexity
chr10	5295635	5295666	+	GA-rich	Low_complexity
chr10	5307334	5307366	+	A-rich	Low_complexity
chr10	5308128	5308195	+	Harbinger-N96_AMi	DNA/PIF-Harbinger
chr10	5308261	5308306	+	(AT)n	Simple_repeat
chr10	5309974	5310019	+	(AC)n	Simple_repeat
chr10	5318572	5318769	-	CR1-11_Crp	LINE/CR1
chr10	5319318	5319346	+	(AATC)n	Simple_repeat
chr10	5324809	5324849	+	(TTGTT)n	Simple_repeat
chr10	5327942	5328214	+	TguERVK9_LTR2i	LTR/ERVK
chr10	5329431	5329761	+	CR1-E	LINE/CR1
chr10	5332188	5332236	-	TguSINE1	SINE/tRNA-CR1
chr10	5334388	5334505	+	X1_LINE	LINE/CR1
chr10	5336828	5336850	+	(T)n	Simple_repeat
chr10	5338883	5339036	-	GGLTR5A	LTR/ERVL
chr10	5339060	5339149	-	TguLTR5e	LTR/ERVL
chr10	5343174	5343230	+	A-rich	Low_complexity
[truncated: 416,259 more rows]
