# Supplementary material for: CNVs are associated with genomic architecture in a songbird
Source: BMC Genomics. 2018 Mar 13;19:195. doi: 10.1186/s12864-018-4577-1 (PMC6389189; doi:10.1186/s12864-018-4577-1)
Supplement: Supplementary file 6 — Enrichment analysis of genes in CNVRs. (TXT 65 kb) [file 12864_2018_4577_MOESM6_ESM.txt]

ID	Description	GeneRatio	BgRatio	pvalue	p.adjust	qvalue	geneID	Count	MePlusSD	permutationPvalue	Gene/protein ratio
hsa00220	Arginine biosynthesis	19/2664	23/6329	8.15E-05	0.003148597	0.002917453	A0A024R454/P31327/Q6PEK7/O94925/A8YXX4/P15104/A0A140VK69/P17174/P00505/P00966/Q5T6L4/A0PJJ7/B3VK56/B4DG68/P29475/P35228/P00480/A0A024R6R2/Q8TD30	19	9.51056796554142 +- 3.55381439894826	0.0022	0.826086957
hsa04020	Calcium signaling pathway	126/2664	216/6329	7.48E-07	0.000115566	0.000107082	Q08828/Q59FG4/Q8NFM5/A4D1Q0/P08172/Q6SL56/Q86SJ1/Q8N3E9/A0A024R3S2/P20309/A0A0K0K1K3/P40145/Q4F7X0/B0ZBE0/P25100/P30556/Q53YY0/P24530/F2YGG7/P00533/Q504U8/Q15303/Q9NQ66/P29992/Q05586/O15398/Q14957/Q13255/Q59HC2/P41594/P30550/X5D7H2/P12236/Q6I9V5/P35367/P28223/P28335/Q13639/P50406/Q86YV6/P23677/B2R9J0/P27987/B4DER3/Q14643/Q59H91/A6H8K3/Q14573/Q59ES2/A0PJJ7/B3VK56/B4DG68/P29475/P35228/A0A0S2Z3L2/P1…	126	89.6589 +- 10.0360362191602	3.00E-04	0.583333333
hsa04022	cGMP-PKG signaling pathway	105/2664	196/6329	0.000660076	0.01732111	0.016049538	Q9Y243/B5BNW5/Q9Y691/Q9Y6F6/Q08828/Q59FG4/Q8NFM5/A0A0K0K1K3/P40145/Q4F7X0/Q14028/A0A024R9X3/P29973/P15336/P0DMS8/B0ZBE0/P25100/B3KRK9/Q5UE93/Q8TEY5/P30556/Q53YY0/P24530/Q9NQ66/Q9UN42/L7RT34/Q8WYR1/B3KUF4/P43694/P29992/P08754/P12236/Q6I9V5/A8K9W7/P78347/Q499G6/X5DR09/P33402/Q02108/Q86YV6/B4DER3/Q14643/Q59H91/A6H8K3/Q14573/Q59ES2/A0A024RAV6/Q15842/Q12791/A0A024R324/P61586/A0A0S2Z4N0/Q02078/Q14814/P…	105	81.6078 +- 9.4553963223104	0.005	0.535714286
hsa04360	Axon guidance	127/2664	223/6329	3.87E-06	0.000398832	0.000369553	A0A090N7W4/Q00535/Q14563/Q9H3T2/Q9H3T3/J3KNP4/Q9NPR2/B4E2I9/Q99985/Q75RY1/Q7Z4P5/O43921/P98172/P52799/A0A024QZA8/P29317/A0A140VJJ0/P29320/Q6P4R6/A0A024R452/P54764/Q15375/P29322/P29323/Q4LE53/Q6NVW1/P54753/F8WCM8/O15197/Q8IZJ1/O95025/O94929/B4E2K6/Q9NZN5/A2RUF3/B4DFE5/O75044/O15031/P06241/P08754/Q9UF33/Q13418/V9HWF0/P05556/A0A024R324/P61586/B3KSG3/O14639/P53667/A0A024R759/P08581/Q13469/O75914/P423…	127	92.4279 +- 10.0002601021278	4.00E-04	0.569506726
hsa04514	Cell adhesion molecules (CAMs)	75/2664	123/6329	1.59E-05	0.00081964	0.000759469	A0A024RC42/P19022/P55283/P55291/A0A024R104/Q12860/Q13740/Q8N2Q7/O94856/A0N0L8/O75144/O95500/Q7Z3B1/A0A090N7T7/B2RCH4/Q9UHC6/Q92896/Q13797/Q8N6H6/P05556/P26012/Q9BUG9/P13591/O15394/Q59FP8/Q92859/Q14CA1/Q92823/A0A140VKA2/P56880/A0A024RBV0/B3KP11/Q8N0W4/Q4JIV9/Q4JIW0/Q9HCJ2/G1UI20/P10586/P28827/P57087/Q9BZZ2/A0A024R9B4/Q02246/P19320/Q5ZPR3/P78357/B4DN28/P53708/A8K5D4/O95297/P57739/A5JSJ9/O95832/P067…	75	51.0141 +- 7.34263526394087	4.00E-04	0.609756098
hsa04713	Circadian entrainment	67/2664	111/6329	7.03E-05	0.003103728	0.002875878	Q08828/Q59FG4/Q8NFM5/A0A0K0K1K3/P40145/Q4F7X0/A0A090N8F8/P41586/Q9NQ66/P08754/B3KP89/P09471/Q8N6I9/O60262/P42261/Q59GL5/P42262/P48058/Q1WWK6/Q05586/Q13224/O15398/Q14957/P33402/Q02108/B4DER3/Q14643/Q59H91/A6H8K3/Q14573/Q59ES2/P48549/P48544/P48051/P48039/A0PJJ7/B3VK56/B4DG68/P29475/Q9P2W3/Q15147/P59768/P17252/Q7Z727/P05771/Q13976/Q9UBI6/Q9HAV0/Q92736/Q15413/Q13936/Q59GU3/Q5V9X9/Q01668/Q59GD8/A8K161…	67	46.1292 +- 7.48300119542214	0.0031	0.603603604
hsa04724	Glutamatergic synapse	78/2664	128/6329	1.12E-05	0.00081964	0.000759469	Q08828/Q59FG4/Q8NFM5/A0A0K0K1K3/P40145/Q4F7X0/O60391/Q5F0I5/A0A0S2Z392/P25098/A0A024R1D8/P35626/Q8N433/A6NHU9/C0SPH0/Q9UPX8/Q9NQ66/Q8NDX2/O94925/A8YXX4/P15104/P08754/B3KP89/P09471/Q8N6I9/O60262/P42261/Q59GL5/P42262/P48058/Q1WWK6/P39086/A8K0H7/Q13002/Q8IY40/B2RAP6/Q16099/Q05586/Q13224/O15398/Q14957/Q13255/Q59HC2/A4D1D0/Q14832/A1L4F9/Q14833/P41594/B2R693/Q14831/Q59G95/O00222/B4DER3/Q14643/Q59H91/A6…	78	53.0287 +- 7.88076690168512	6.00E-04	0.609375
hsa04740	Olfactory transduction	29/2664	43/6329	0.000672664	0.01732111	0.016049538	Q8NFF2/Q14028/B3KXY3/Q16280/Q8IV77/A0A0S2Z392/P25098/A0A024R1D8/P35626/Q8N433/O60262/B7Z1Q3/P49407/Q14123/O00408/Q8IW54/Q9P2W3/Q13976/P32418/P57103/A8K161/Q7LDD5/Q8IWE0/Q9UQM7/A0A024RDK3/Q13557/B2RB70/P61601/Q96GE6	29	18.0195 +- 4.45038204427826	0.0061	0.674418605
hsa04750	Inflammatory mediator regulation of TRP channels	60/2664	107/6329	0.002285949	0.049229687	0.045615653	Q08828/Q59FG4/Q8NFM5/A0A0K0K1K3/P40145/Q4F7X0/Q8NET8/Q9NQ66/P35367/P28223/P28335/A8K6K4/Q9NPH3/B4DER3/Q14643/Q59H91/A6H8K3/Q14573/Q59ES2/A8K1U5/P78348/P41231/P42336/Q4LE51/O00459/Q15147/P19174/Q4LE43/P16885/P62136/P17252/Q7Z727/P05771/A0A024R328/B4DFV1/Q05655/L7RTI5/Q02156/P24723/Q04759/P53779/P46734/Q6FI23/A8K3Y2/P52564/Q9HBA0/P30411/Q7Z2W7/W8DTH1/A8K161/Q7LDD5/Q8IWE0/Q9UQM7/A0A024RDK3/Q13557/Q8…	60	44.5261 +- 6.99468450690489	0.011	0.560747664
hsa04925	Aldosterone synthesis and secretion	60/2664	94/6329	1.54E-05	0.00081964	0.000759469	Q08828/Q59FG4/Q8NFM5/A0A0K0K1K3/P40145/Q4F7X0/P15336/Q8TEY5/P30556/Q53YY0/Q9NQ66/P29992/B4DER3/Q14643/Q59H91/A6H8K3/Q14573/Q59ES2/Q01718/P18846/P18848/A0A140VJE6/P16066/F1D8N6/P43354/Q53EL4/A0A024R9H3/Q9NPC2/O00408/Q8IW54/Q15147/P17252/Q7Z727/P05771/L7RTI5/Q02156/Q15139/Q5SQQ7/Q8IU85/Q96NX5/Q13936/Q59GU3/Q5V9X9/Q01668/Q59GD8/Q13698/A8K161/Q7LDD5/Q8IWE0/Q9UQM7/A0A024RDK3/Q13557/A0A024RBT3/Q96D31/B…	60	39.1212 +- 6.90110665671161	9.00E-04	0.638297872
hsa04970	Salivary secretion	48/2664	78/6329	0.000389385	0.013368896	0.012387463	Q08828/Q59FG4/Q8NFM5/A0A024R3S2/P20309/A0A0K0K1K3/P40145/Q4F7X0/B0ZBE0/P25100/Q9NQ66/Q9UN42/P33402/Q02108/B4DER3/Q14643/Q59H91/A6H8K3/Q14573/Q59ES2/Q12791/B2R4C5/P61626/A0PJJ7/B3VK56/B4DG68/P29475/A0A024RBC7/P20020/A0A024R2K6/Q01814/Q4J699/Q4LE63/A0A024R968/P23634/Q15147/P17252/Q7Z727/P05771/Q13976/Q15413/P04920/Q59GF1/B2RAH2/P19634/J3KNB4/P49913/Q96GE6	48	32.5615 +- 6.41257591479327	0.0071	0.615384615
hsa05010	Alzheimer's disease	78/2664	143/6329	0.001614628	0.038378463	0.035561036	A0A024R5U5/O14672/A0A090N7W4/Q00535/A0PJH2/O75947/O75460/Q9NQ66/A0A024R3D7/P56817/Q9Y5Z0/Q05586/Q13224/O15398/Q14957/O14727/O00213/A0A140VJC8/P05067/P25445/B4DER3/Q14643/Q59H91/A6H8K3/Q14573/Q59ES2/O75251/Q7LD69/A0A024R9Y1/P10636/A0A024R9Z0/O00483/P51970/Q16795/O14561/Q9Y6M9/A8K761/O96000/O43920/Q6IBA0/O00217/A0PJJ7/B3VK56/B4DG68/P29475/A0A0S2Z3L2/P16615/A8K9K1/Q93084/P24539/Q08ET0/P18859/Q6IB54/…	78	59.3929 +- 7.94619681321697	0.0089	0.545454545
hsa05410	Hypertrophic cardiomyopathy (HCM)	55/2664	93/6329	0.000630729	0.01732111	0.016049538	A0A024R2W4/Q14118/P11532/B3KTN6/Q9UKX5/Q9UF02/Q13797/Q8N6H6/P05556/P05106/L7RT22/P18084/P18564/P26012/Q9BUG9/P24043/Q59H37/P02545/A5YM48/Q14896/A0A024R2Q5/P08590/A0A0S2Z3L2/P16615/A0A090N8Q6/Q9UGJ0/P54646/O43741/Q8IZS8/Q92736/Q92629/Q13326/P32418/P61812/Q59EG9/P63261/P63316/Q6FH91/A0A0K0K1I0/P09493/Q8WZ42/Q13936/Q59GU3/Q5V9X9/Q01668/Q59GD8/Q13698/P54289/Q02641/Q08289/O00305/O75578/B4DN28/P53708/Q…	55	38.5627 +- 6.20200896496601	0.0031	0.591397849
hsa05412	Arrhythmogenic right ventricular cardiomyopathy (ARVC)	59/2664	81/6329	1.67E-08	5.15E-06	4.78E-06	A0A024RC42/P19022/P26232/A0A024R2W4/Q14118/P11532/Q14126/B4DKX6/P15924/B3KTN6/Q9UKX5/Q9UF02/A8K141/Q8WW10/Q9UI47/Q13797/Q8N6H6/P05556/P05106/L7RT22/P18084/P18564/P26012/Q9BUG9/A0A0S2Z487/P14923/P24043/Q59H37/P02545/A0A0S2Z3L2/P16615/A0A024RDI7/Q659G9/Q9UJU2/Q99959/Q8IZS8/Q92736/Q92629/Q13326/P32418/B3KQ75/P36402/Q9NQB0/P63261/Q13936/Q59GU3/Q5V9X9/Q01668/Q59GD8/Q13698/P54289/Q02641/Q08289/O00305/O…	59	33.5966 +- 5.79054587082677	1.00E-04	0.728395062
hsa05414	Dilated cardiomyopathy	57/2664	101/6329	0.002389791	0.049229687	0.045615653	Q08828/Q59FG4/Q8NFM5/A0A0K0K1K3/P40145/Q4F7X0/A0A024R2W4/Q14118/P11532/B3KTN6/Q9UKX5/Q9UF02/Q13797/Q8N6H6/P05556/P05106/L7RT22/P18084/P18564/P26012/Q9BUG9/P24043/Q59H37/P02545/A5YM48/Q14896/A0A024R2Q5/P08590/A0A0S2Z3L2/P16615/Q8IZS8/Q92736/Q92629/Q13326/P32418/P61812/Q59EG9/P63261/P63316/Q6FH91/A0A0K0K1I0/P09493/Q8WZ42/Q13936/Q59GU3/Q5V9X9/Q01668/Q59GD8/Q13698/P54289/Q02641/Q08289/O00305/O75578/B…	57	41.842 +- 6.59522446157589	0.0093	0.564356436
GO:0097060	synaptic membrane	134/4561	222/10726	4.99E-08	1.85E-05	1.66E-05	APBB1/CASK/DMD/IL1RAPL1/CNKSR2/GLRA2/NLGN4X/GABRB3/GABRA5/GABRG3/KCTD12/GRIA4/GRM5/DLG2/PICALM/CLSTN3/ARRB1/PDE2A/GABRR3/GRIK1/NETO1/DLGAP1/RIMS2/ARC/GABBR2/CDK5/TMUB1/ARF1/ITGB1/ITGA8/AKAP9/ZNRF2/SLC8A1/NRXN1/CNIH3/KCNH1/DISC1/CHRM3/GRM1/UTRN/GRIK2/EPHA7/RIMS1/DLGAP2/SYNDIG1/ANK2/GRID2/PDLIM5/GRIA2/CPE/GLRA3/KCTD8/LRRTM1/LZTS3/ZC4H2/FMR1/GABRA3/GABRQ/GRM3/GRM8/CADPS2/KCND2/GRIP1/KCNC2/SYT1/ATP2B…	134	NA	NA	0.603603604
GO:0098794	postsynapse	180/4561	314/10726	6.13E-08	1.85E-05	1.66E-05	APBB1/DMD/IL1RAPL1/CNKSR2/GLRA2/FRMPD4/NLGN4X/GABRB3/GABRA5/GABRG3/CYFIP1/KCTD12/DCLK1/GRIA4/GRM5/DLG2/PICALM/CLSTN3/GAP43/APP/ARRB1/GABRR3/TIAM1/GRIK1/NETO1/EPB41L3/DLGAP1/CDH2/CALB1/ASAP1/ADGRB1/ARC/CAP2/GABBR2/CDK5/TMUB1/ARF1/ITGB1/ITGA8/PPP1R9A/TMEM108/SPTBN1/RTN4/SLC8A1/PLCB4/CNIH3/KCNH1/DISC1/ACTN2/CHRM3/GRM1/UTRN/IFNGR1/OPRM1/LAMA2/FYN/GRIK2/EPHA7/ADGRB3/DLGAP2/SYNDIG1/ANK2/SNCA/GRID2/PDLI…	180	NA	NA	0.573248408
GO:0045211	postsynaptic membrane	103/4561	169/10726	9.10E-07	0.000182584	0.000164737	APBB1/DMD/IL1RAPL1/CNKSR2/GLRA2/NLGN4X/GABRB3/GABRA5/GABRG3/KCTD12/GRIA4/DLG2/PICALM/CLSTN3/ARRB1/GABRR3/GRIK1/NETO1/DLGAP1/ARC/GABBR2/CDK5/TMUB1/ARF1/SLC8A1/CNIH3/KCNH1/DISC1/CHRM3/UTRN/GRIK2/EPHA7/DLGAP2/SYNDIG1/ANK2/GRID2/PDLIM5/GRIA2/GLRA3/KCTD8/LRRTM1/LZTS3/ZC4H2/FMR1/GABRA3/GABRQ/GRM3/CADPS2/KCND2/GRIP1/KCNC2/ANKS1B/GRIN2B/CHRM2/LIN7C/SHANK2/LRRC4C/SIPA1L1/GPHN/LRRTM3/ATAD1/ANK3/GRID1/NEURL…	103	NA	NA	0.609467456
GO:0005578	proteinaceous extracellular matrix	150/4561	266/10726	2.83E-06	0.000426331	0.000384659	CASK/EGFL6/ANOS1/COL4A1/COL4A2/GPC6/GPC5/CNMD/FREM2/POSTN/FGF9/CCDC80/DPT/ABI3BP/IMPG2/NYX/WNT11/ADAMTS5/LAMA1/EMILIN2/CPA6/SBSPON/MMP16/MATN2/COL14A1/COL22A1/COL15A1/VWC2/WNT3A/COLQ/FBLN7/EFEMP1/USH2A/VIT/LTBP1/SMOC2/THBS2/NID1/LAMA2/LAMA4/IMPG1/COL12A1/COL9A1/COL19A1/DST/COL21A1/TINAG/ADAMTS3/FRAS1/SPOCK3/CPZ/GPC3/COL4A6/COL4A5/RELN/LAMB4/PTPRZ1/WNT16/LRRN3/ADAMTS20/EPYC/KERA/DCN/NTN4/CHADL/PTN…	150	NA	NA	0.563909774
GO:0034703	cation channel complex	88/4561	145/10726	7.09E-06	0.000824147	0.000743591	KCNE1/KCNE2/KCNJ6/TRPC4/MICU2/GRIA4/DLG2/KCNB2/KCNQ3/VWC2/KCNH2/DPP6/CACNB2/AKAP9/SACM1L/CNTNAP2/ABHD12/CNIH3/KCNK2/KCNH1/KCNK1/RYR2/TRDN/KCNQ5/KCNS3/CAMK2D/GRIA2/KCNIP4/TRPC5/ABCC9/KCNJ8/CACNA2D1/KCND2/KCNC2/GRIN2B/KCNA5/EPS8/CACNA1C/CACNA2D4/CTTN/KCNQ1/AKAP6/MCU/KCNMA1/SUMO1/SCN1A/SCN2A/CACNB4/KCNJ3/PDE4B/KCNMB2/NLGN1/HCN4/KCNG4/CNGB1/HERPUD1/CACNA1D/GRIA1/SHISA9/CACNA1H/NOS1/KCNT1/CACNA1B/GRIN…	88	NA	NA	0.606896552
GO:0043235	receptor complex	129/4561	227/10726	8.21E-06	0.000824147	0.000743591	LRP6/GABRB3/GABRA5/SLITRK5/GRIA4/DLG2/PTPN6/CD4/TNFRSF1A/IMPG2/ALCAM/APP/CD247/GABRR3/RNMT/SDCBP/EGFR/ITGA9/RAMP3/RIPK1/VWC2/GABBR2/PTH1R/VIPR1/ADCYAP1R1/ACVR2B/PTPRN2/NRP1/ITGB1/APBB1IP/ITGA8/AHR/ITGB8/SACM1L/BMP2/ABHD12/CNIH3/KCNK1/STXBP5/GRM1/GRIK2/ABCG2/GRID2/BMPR1B/MTTP/EGF/GRIA2/MTNR1A/KCTD8/CD8A/CD8B/PTPRA/HTRA2/GABRA3/GABRQ/PLXNA4/GPR37/PTPRB/GRIN2B/CSF2RB/MYH9/EPS8/CD6/SHANK2/CD44/NR1H3/…	129	NA	NA	0.568281938
GO:0032279	asymmetric synapse	93/4561	159/10726	3.24E-05	0.002786948	0.002514539	CNKSR2/NLGN4X/DCLK1/GRM5/DLG2/CLSTN3/GAP43/ARRB1/TIAM1/NETO1/EPB41L3/DLGAP1/CDH2/ADGRB1/ARC/CAP2/CDK5/ARF1/ITGA8/PPP1R9A/TMEM108/SPTBN1/RTN4/PLCB4/KCNH1/DISC1/CHRM3/GRM1/IFNGR1/FYN/DLGAP2/SYNDIG1/PDLIM5/CTNNA2/LZTS3/FMR1/GRM3/PCLO/MAGI2/ANKS1B/SYN3/CHRM2/DGKI/EPS8/CACNA1C/LIN7C/SHANK2/LRP4/SIPA1L1/NEURL1/BNIP3/ALS2/KALRN/DNM3/LRP8/DAB1/DNAJC6/PDE4B/LRRC7/CLSTN2/EPHA4/FBXO45/DLG1/NLGN1/P2RY1/NPTN/…	93	NA	NA	0.58490566
GO:0031594	neuromuscular junction	32/4561	44/10726	4.68E-05	0.003518689	0.003174757	SLC5A7/POSTN/APP/FCHSD2/CDK5/ITGB1/PPP1R9A/COLQ/UTRN/EPHA7/COL4A5/MYH9/PTN/LRP4/SLC8A3/ANK3/HDAC4/EPHA4/DLG1/CIB2/CDH15/PDZRN3/SPOCK1/FCHSD1/TBC1D24/DNAJA3/SYNGR3/MYH10/SYNC/SV2A/KCNC4/EFNA2	32	NA	NA	0.727272727
GO:0044420	extracellular matrix component	59/4561	94/10726	5.71E-05	0.003787269	0.003417085	CASK/EGFL6/COL4A1/COL4A2/FREM2/FGF9/CCDC80/LAMA1/MATN2/COL14A1/COL15A1/VWC2/COLQ/USH2A/LTBP1/SMOC2/THBS2/NID1/LAMA2/LAMA4/COL12A1/DST/TINAG/FRAS1/COL4A6/COL4A5/LAMB4/PTPRZ1/NTN4/PTN/SMOC1/NID2/MMRN2/COL18A1/FN1/HMCN1/COL11A1/DLG1/ANXA2/THSD4/FBN1/LOXL1/DAG1/COL7A1/SPARC/TGFBI/RELL2/COL5A1/HMCN2/TNC/COL27A1/NTN1/ELN/MFAP2/AGRN/LOXL2/LAMB3/ADAMTS10/ADAMTSL5	59	NA	NA	0.627659574
GO:0098984	neuron to neuron synapse	93/4561	161/10726	6.29E-05	0.003787269	0.003417085	CNKSR2/NLGN4X/DCLK1/GRM5/DLG2/CLSTN3/GAP43/ARRB1/TIAM1/NETO1/EPB41L3/DLGAP1/CDH2/ADGRB1/ARC/CAP2/CDK5/ARF1/ITGA8/PPP1R9A/TMEM108/SPTBN1/RTN4/PLCB4/KCNH1/DISC1/CHRM3/GRM1/IFNGR1/FYN/DLGAP2/SYNDIG1/PDLIM5/CTNNA2/LZTS3/FMR1/GRM3/PCLO/MAGI2/ANKS1B/SYN3/CHRM2/DGKI/EPS8/CACNA1C/LIN7C/SHANK2/LRP4/SIPA1L1/NEURL1/BNIP3/ALS2/KALRN/DNM3/LRP8/DAB1/DNAJC6/PDE4B/LRRC7/CLSTN2/EPHA4/FBXO45/DLG1/NLGN1/P2RY1/NPTN/…	93	NA	NA	0.577639752
GO:0034702	ion channel complex	113/4561	202/10726	7.34E-05	0.004014524	0.003622127	KCNE1/KCNE2/KCNJ6/GLRA2/GABRB3/GABRA5/GABRG3/TRPC4/MICU2/GRIA4/DLG2/GABRR3/KCNB2/KCNQ3/VWC2/KCNH2/DPP6/CACNB2/AKAP9/SACM1L/CNTNAP2/ABHD12/CNIH3/KCNK2/KCNH1/KCNK1/RYR2/STXBP5/TRDN/GRIK2/KCNQ5/KCNS3/CLIC5/CAMK2D/GRID2/GRIA2/GLRA3/KCNIP4/GABRA3/GABRQ/TRPC5/ABCC9/KCNJ8/CACNA2D1/KCND2/ANO6/KCNC2/GRIN2B/KCNA5/EPS8/CACNA1C/CACNA2D4/SHANK2/CTTN/KCNQ1/AKAP6/MCU/KCNMA1/SUMO1/SCN1A/SCN2A/CACNB4/KCNJ3/PDE4B/…	113	NA	NA	0.559405941
GO:0016323	basolateral plasma membrane	77/4561	130/10726	8.44E-05	0.004232767	0.003819038	CASK/SLC9A4/TRPC4/ARRB1/CXADR/P2RY6/AQP4/CDH2/SLC26A7/CDH17/EGFR/ITGA9/DSP/PTH1R/SLC4A2/AQP1/DISP1/CHRM3/ENPP1/SLC16A10/DST/SLC4A4/ANK2/SLC2A9/CTNNA2/SLC4A11/HEPH/MSN/MET/KCNC2/ATP2B1/LIN7C/KCNQ1/TSHR/ANK3/FRMPD2/SLC19A1/ERBB4/STK39/SLC4A10/EPS15/BSND/TACSTD2/LEPR/DLG1/P2RY1/ANXA2/TJP1/AQP9/RHCG/MEGF11/NDRG4/DAG1/ABCC6/PKD1/STX2/KCNJ16/ABCC3/MYO1C/FLOT2/SLC2A1/SLC23A2/PROM2/ADAM9/SLC9A1/LDLRAP1/K…	77	NA	NA	0.592307692
GO:0014069	postsynaptic density	89/4561	155/10726	0.000120508	0.005580449	0.005034991	CNKSR2/NLGN4X/DCLK1/GRM5/DLG2/CLSTN3/GAP43/ARRB1/TIAM1/NETO1/EPB41L3/DLGAP1/CDH2/ADGRB1/ARC/CAP2/CDK5/ARF1/ITGA8/PPP1R9A/TMEM108/SPTBN1/RTN4/PLCB4/KCNH1/DISC1/GRM1/IFNGR1/FYN/DLGAP2/SYNDIG1/PDLIM5/CTNNA2/LZTS3/FMR1/GRM3/PCLO/MAGI2/ANKS1B/SYN3/DGKI/EPS8/CACNA1C/LIN7C/SHANK2/LRP4/SIPA1L1/NEURL1/BNIP3/ALS2/KALRN/DNM3/LRP8/DAB1/DNAJC6/PDE4B/LRRC7/CLSTN2/EPHA4/FBXO45/DLG1/NLGN1/P2RY1/NPTN/ADAM10/USP8/…	89	NA	NA	0.574193548
GO:0005604	basement membrane	48/4561	75/10726	0.000137934	0.005931171	0.005351433	CASK/EGFL6/COL4A1/COL4A2/FREM2/FGF9/CCDC80/LAMA1/MATN2/COL15A1/VWC2/COLQ/USH2A/SMOC2/THBS2/NID1/LAMA2/LAMA4/DST/TINAG/FRAS1/COL4A6/COL4A5/LAMB4/NTN4/PTN/SMOC1/NID2/MMRN2/COL18A1/FN1/HMCN1/DLG1/ANXA2/FBN1/LOXL1/DAG1/COL7A1/SPARC/TGFBI/RELL2/COL5A1/HMCN2/TNC/NTN1/AGRN/LOXL2/LAMB3	48	NA	NA	0.64
GO:0099572	postsynaptic specialization	89/4561	156/10726	0.000164548	0.006603861	0.005958371	CNKSR2/NLGN4X/DCLK1/GRM5/DLG2/CLSTN3/GAP43/ARRB1/TIAM1/NETO1/EPB41L3/DLGAP1/CDH2/ADGRB1/ARC/CAP2/CDK5/ARF1/ITGA8/PPP1R9A/TMEM108/SPTBN1/RTN4/PLCB4/KCNH1/DISC1/GRM1/IFNGR1/FYN/DLGAP2/SYNDIG1/PDLIM5/CTNNA2/LZTS3/FMR1/GRM3/PCLO/MAGI2/ANKS1B/SYN3/DGKI/EPS8/CACNA1C/LIN7C/SHANK2/LRP4/SIPA1L1/NEURL1/BNIP3/ALS2/KALRN/DNM3/LRP8/DAB1/DNAJC6/PDE4B/LRRC7/CLSTN2/EPHA4/FBXO45/DLG1/NLGN1/P2RY1/NPTN/ADAM10/USP8/…	89	NA	NA	0.570512821
GO:0042734	presynaptic membrane	35/4561	52/10726	0.000262063	0.009740686	0.008788589	APBB1/CASK/KCTD12/GRM5/PICALM/PDE2A/RIMS2/ZNRF2/NRXN1/KCNH1/GRM1/RIMS1/KCTD8/FMR1/GRM3/GRM8/CADPS2/KCNC2/SYT1/ERC1/STX3/FBXO45/NPTN/UNC13C/ERC2/GRM7/KCTD16/CAMK2A/DENND1A/STXBP1/HIP1/STX1A/GRIK4/KCNA2/GRM4	35	NA	NA	0.673076923
GO:0030425	dendrite	180/4561	348/10726	0.000275069	0.009740686	0.008788589	ILK/APBB1/TRIM3/IL1RAPL1/CDKL5/FRMPD4/NLGN4X/SLC5A7/GABRA5/CYFIP1/KLHL1/HTR2A/SACS/GRIA4/ALCAM/APP/ARRB1/TIAM1/IFT57/OPRK1/KCNB2/CALB1/NOV/ASAP1/ARC/CTNND2/FAM206A/CDK5/ITGB1/AKAP9/PPP1R9A/CCK/CNTNAP2/PCSK2/SLC8A1/PLCB4/CNIH3/CAPN2/KCNH1/KCNK1/ACTN2/CHRM3/GRM1/IFNGR1/OPRM1/LAMA2/PTPRK/FYN/GRIK2/EPHA7/SNX14/SYNDIG1/FZD3/RUFY3/PRSS12/GRID2/BMPR1B/GLRA3/GPM6A/PPARGC1A/WFS1/RGS12/HTT/FGF13/OPHN1/TMEM…	180	NA	NA	0.517241379
GO:0034705	potassium channel complex	45/4561	71/10726	0.000306666	0.010256271	0.009253778	KCNE1/KCNE2/KCNJ6/DLG2/KCNB2/KCNQ3/KCNH2/DPP6/AKAP9/CNTNAP2/KCNK2/KCNH1/KCNK1/KCNQ5/KCNS3/KCNIP4/ABCC9/KCNJ8/KCND2/KCNC2/KCNA5/CTTN/KCNQ1/KCNMA1/SUMO1/KCNJ3/KCNMB2/HCN4/KCNG4/KCNT1/LRRC26/KCNJ16/STX1A/KCNG1/KCNB1/KCNIP3/KCNQ4/GRIK4/KCNJ5/KCNC4/KCNA10/KCNA2/CNTN2/KCND3/CNTNAP1	45	NA	NA	0.633802817
GO:0044304	main axon	34/4561	51/10726	0.000421623	0.013358781	0.012053035	APBB1/DLG2/APP/ROBO2/TIAM1/EPB41L3/KCNQ3/MBP/PARD3/CCK/CNTNAP2/SPTBN1/KCNH1/KIF13B/UCN3/NRCAM/KCNC2/ANK3/SCN1A/SCN2A/ERMN/DLG1/DAG1/SPOCK1/CD40/NCMAP/KCNA2/CNTN2/NFASC/NAV1/MAPT/CNTNAP1/MYO1D/SCN8A	34	NA	NA	0.666666667
GO:0008076	voltage-gated potassium channel complex	44/4561	70/10726	0.000465028	0.013361201	0.012055219	KCNE1/KCNE2/KCNJ6/DLG2/KCNB2/KCNQ3/KCNH2/DPP6/AKAP9/CNTNAP2/KCNK2/KCNH1/KCNK1/KCNQ5/KCNS3/KCNIP4/ABCC9/KCNJ8/KCND2/KCNC2/KCNA5/CTTN/KCNQ1/KCNMA1/SUMO1/KCNJ3/KCNMB2/HCN4/KCNG4/KCNT1/LRRC26/KCNJ16/STX1A/KCNG1/KCNB1/KCNIP3/KCNQ4/KCNJ5/KCNC4/KCNA10/KCNA2/CNTN2/KCND3/CNTNAP1	44	NA	NA	0.628571429
GO:0031012	extracellular matrix	188/4561	368/10726	0.000466088	0.013361201	0.012055219	RPS11/ATP5O/NDP/CASK/EGFL6/ANOS1/COL4A1/COL4A2/SLC25A6/GPC6/GPC5/CNMD/FREM2/POSTN/FGF9/CCDC80/DPT/ABI3BP/IMPG2/NYX/WNT11/ADAMTS5/RPS3/LAMA1/EMILIN2/PRKDC/CPA6/SBSPON/MMP16/MATN2/RPL30/NOV/COL14A1/COL22A1/COL15A1/DSP/VWC2/WNT3A/PFKP/COLQ/FBLN7/EFEMP1/TGFB2/USH2A/VIT/LTBP1/SMOC2/THBS2/NID1/LAMA2/LAMA4/IMPG1/COL12A1/COL9A1/COL19A1/DST/COL21A1/TINAG/ADAMTS3/FRAS1/MMRN1/SPOCK3/SOD3/CPZ/GPC3/COL4A6/COL…	188	NA	NA	0.510869565
GO:0036477	somatodendritic compartment	243/4561	488/10726	0.000549888	0.014489342	0.01307309	RRM1/ILK/LRP6/APBB1/TRIM3/PDE9A/IL1RAPL1/CNKSR2/CDKL5/FRMPD4/NLGN4X/ARHGEF7/SLC5A7/GABRA5/CYFIP1/KLHL1/HTR2A/SACS/GRIA4/PICALM/ALCAM/APP/ARRB1/GDPD5/TIAM1/IFT57/OPRK1/KCNB2/CALB1/NOV/ASAP1/ARC/NRSN1/MYO10/CTNND2/FAM206A/MBP/CDK5/PARD3/NRP1/ITGB1/ITGA8/AKAP9/PPP1R9A/TMEM108/CCK/CNTNAP2/PCSK2/SLC8A1/PLCB4/NRXN1/CNIH3/CAPN2/TGFB2/KCNK2/KCNH1/PDE10A/KCNK1/ACTN2/CHRM3/GRM1/IFNGR1/OPRM1/LAMA2/PTPRK/FYN…	243	NA	NA	0.49795082
GO:0031252	cell leading edge	152/4561	292/10726	0.000553579	0.014489342	0.01307309	ARFIP2/ILK/APBB1/ITSN1/PDE9A/CDKL5/ARHGEF7/CYFIP1/RDX/PHLDB2/APP/INPPL1/SAMSN1/ROBO2/RPS3/TIAM1/PTPRM/EPB41L3/ROCK1/CDH2/SNTG1/PTK2/AMPH/NEDD9/MYO10/SLC39A6/CARMIL1/CDK5/ARF1/ITGB1/APBB1IP/ITGA8/CDK6/PPP1R9A/CLASP2/CNTNAP2/SPTBN1/PLEK/CDC42BPA/KCNH1/SNX9/OPRM1/PTPRK/MYO6/DST/SH3YL1/CD2AP/RUFY3/PTPN13/PALLD/SH3RF1/SORBS2/FAT1/DLC1/LDB2/CTNNA2/DYSF/MTM1/AMOT/VAMP7/PODXL/MKLN1/KCNC2/ATP2B1/FGD6/ATF4…	152	NA	NA	0.520547945
GO:0042383	sarcolemma	54/4561	90/10726	0.000599232	0.015030733	0.013561564	PDE9A/DMD/SGCG/RDX/CDH2/DTNA/OBSCN/GHRHR/AQP1/ITGB1/CACNB2/STAC/PPP3R1/SLC8A1/UTRN/OPRM1/LAMA2/BVES/SNTG2/ANK2/CAMK2D/PPP3CA/SGCZ/DYSF/ABCC9/KCNJ8/CACNA2D1/CACNA1C/SLC8A3/AKAP6/ANK3/SCN1A/SCN2A/KCNJ3/VCAM1/DLG1/CIB2/ANXA2/SYNM/CIB1/DAG1/CACNA1D/SLMAP/SGCD/NOS1/KCNB1/SLC9A1/SYNC/KCNJ5/CACNA1S/ATP2B4/KCND3/CACNB1/BSG	54	NA	NA	0.6
GO:1902495	transmembrane transporter complex	119/4561	223/10726	0.000639049	0.015388295	0.013884176	KCNE1/KCNE2/KCNJ6/GLRA2/GABRB3/GABRA5/GABRG3/TRPC4/MICU2/GRIA4/DLG2/GABRR3/KCNB2/CNGB3/KCNQ3/VWC2/KCNH2/ABCB8/DPP6/CACNB2/AKAP9/SACM1L/CNTNAP2/ABHD12/CNIH3/KCNK2/KCNH1/KCNK1/RYR2/STXBP5/TRDN/GRIK2/KCNQ5/KCNS3/CLIC5/CAMK2D/GRID2/GRIA2/GLRA3/KCNIP4/ATP1B4/GABRA3/GABRQ/TRPC5/ABCC9/KCNJ8/CACNA2D1/KCND2/ANO6/KCNC2/GRIN2B/KCNA5/EPS8/CACNA1C/CACNA2D4/SHANK2/CTTN/KCNQ1/AKAP6/MCU/KCNMA1/SUMO1/SCN1A/SCN2A/…	119	NA	NA	0.533632287
GO:0005938	cell cortex	99/4561	182/10726	0.000757126	0.017530381	0.015816885	STIM1/ARFIP2/ARHGEF7/TRPC4/FRY/RDX/PHLDB2/CDH2/ASPH/PTK2/LANCL2/CAP2/NEDD9/EXOC2/MYO10/PARD3/PPP1R9A/SCIN/BFSP2/MYRIP/SEPT7/CLASP2/SPTBN1/BFSP1/WDPCP/DSTN/CAPN2/ACTN2/FMN2/UTRN/AKAP12/EPB41L2/MYO6/DST/FAM110C/CLIC5/SNCA/DLC1/EXOC1/FRYL/WDR1/EXOC4/MKLN1/PCLO/CTTNBP2/CAV1/MYH9/C2CD5/EPS8/CALD1/MICAL3/WASHC1/INSC/CTTN/SPTBN5/STXBP6/EXOC3L4/TNFAIP2/EXOC5/FERMT2/ARF6/EXOC6/GLRX3/CLASP1/ERMN/CYTIP/HMCN…	99	NA	NA	0.543956044
GO:1990351	transporter complex	121/4561	229/10726	0.000948692	0.021152316	0.019084796	TIMM10B/KCNE1/KCNE2/KCNJ6/GLRA2/GABRB3/GABRA5/GABRG3/TRPC4/MICU2/GRIA4/DLG2/GABRR3/KCNB2/CNGB3/KCNQ3/VWC2/KCNH2/ABCB8/DPP6/CACNB2/AKAP9/SACM1L/CNTNAP2/ABHD12/CNIH3/KCNK2/KCNH1/KCNK1/RYR2/STXBP5/TRDN/GRIK2/KCNQ5/KCNS3/CLIC5/CAMK2D/GRID2/GRIA2/GLRA3/KCNIP4/ATP1B4/GABRA3/GABRQ/TRPC5/ABCC9/KCNJ8/CACNA2D1/KCND2/ANO6/KCNC2/GRIN2B/KCNA5/EPS8/CACNA1C/CACNA2D4/SHANK2/CTTN/KCNQ1/AKAP6/MCU/KCNMA1/SUMO1/SCN1…	121	NA	NA	0.528384279
GO:0098858	actin-based cell projection	77/4561	138/10726	0.001077663	0.023169758	0.020905044	APBB1/DMD/CYFIP1/RDX/GAP43/APP/INPPL1/CXADR/ANGPT1/MYO10/CDK5/ITGB1/MYO3A/PPP1R9A/OSBPL3/USH2A/ACTN2/FMN2/UTRN/MYO6/KIF13B/FZD3/RUFY3/GPM6A/FAT1/GRXCR1/FGF13/MSN/MTM1/FMR1/EXOC4/PODXL/DOCK4/FGD4/EPS8/ATP6V1E1/CDHR5/USH1C/SYNE2/ARF6/CDH23/PCDH15/ACTA2/MYO1B/ERMN/CRB1/VCAM1/EPHA4/NLGN1/CIB2/CIB1/DPEP1/WWOX/BBS2/DAG1/GRXCR2/TENM2/FSCN1/MYO15A/SCARB1/TRPV4/NF2/TBC1D10A/TPRN/BAIAP2/FSCN2/SLC9A3R1/MYO1…	77	NA	NA	0.557971014
GO:0030175	filopodium	45/4561	75/10726	0.001662901	0.034519526	0.031145437	APBB1/DMD/CYFIP1/RDX/GAP43/APP/INPPL1/CXADR/MYO10/CDK5/ITGB1/MYO3A/PPP1R9A/OSBPL3/ACTN2/UTRN/FZD3/RUFY3/GPM6A/FAT1/FGF13/MSN/MTM1/FMR1/PODXL/FGD4/SYNE2/ARF6/ACTA2/MYO1B/ERMN/VCAM1/EPHA4/NLGN1/CIB1/DAG1/TENM2/FSCN1/TRPV4/NF2/BAIAP2/SLC9A3R1/ANTXR1/UBE2Q1/ITGB3	45	NA	NA	0.6
GO:0000145	exocyst	13/4561	16/10726	0.001844151	0.036246016	0.032703172	EXOC2/MYRIP/EXOC1/EXOC4/WASHC1/STXBP6/EXOC3L4/TNFAIP2/EXOC5/EXOC6/SEPT2/EXOC3L1/EXOC7	13	NA	NA	0.8125
GO:0030424	axon	155/4561	305/10726	0.001866489	0.036246016	0.032703172	ILK/APBB1/DSCAM/IL1RAPL1/SLC5A7/CYFIP1/HTR2A/SACS/DLG2/GAP43/BOC/ALCAM/NCAM2/APP/ROBO2/ROBO1/CADM2/GDPD5/TIAM1/EPB41L3/DTNA/CALB1/NOV/KCNQ3/MBP/CDK5/GARS/PTPRN2/PARD3/NRP1/ADAM22/TMEM108/CCK/CNTNAP2/SPTBN1/TGFB2/KCNK2/KCNH1/CCSAP/DISC1/OPRM1/PTPRK/GRIK2/DST/TNFRSF21/KIF13B/FZD3/RUFY3/PRSS12/ADGRL3/SNCA/PALLD/GPM6A/TENM3/HTT/CTNNA2/LRRTM1/FGF13/OPHN1/FMR1/UCN3/GRM3/SEMA3A/NRCAM/KCNC2/SYT1/SLC17A8/…	155	NA	NA	0.508196721
GO:0030027	lamellipodium	80/4561	147/10726	0.002278536	0.04286495	0.038675143	ILK/APBB1/ITSN1/ARHGEF7/CYFIP1/RDX/APP/INPPL1/PTPRM/ROCK1/CDH2/PTK2/NEDD9/MYO10/SLC39A6/CARMIL1/CDK5/ITGB1/APBB1IP/PPP1R9A/RUFY3/PTPN13/PALLD/SH3RF1/SORBS2/FAT1/CTNNA2/DYSF/AMOT/VAMP7/PODXL/FGD6/RAC2/FGD4/PTPRO/STX3/CORO1B/CTTN/EVL/SYNE2/FERMT2/CTNNA3/ACTA2/ABLIM1/NCKAP1/ALS2/ACTR3/SCYL3/ANGPTL3/PIK3CA/PSTPIP1/CIB1/CDH1/PIEZO1/CARMIL2/MTSS1L/BCAR1/FGD3/DAG1/RHOA/ABLIM3/ARAP3/FSCN1/STX2/TRPV4/TESC…	80	NA	NA	0.544217687
GO:0015629	actin cytoskeleton	165/4561	328/10726	0.002364273	0.043130071	0.038914349	ILK/CASK/ARHGAP6/MYO16/RDX/NOX4/MYH15/RCSD1/MYOM1/CDH2/ASAP1/PTK2/ARC/LANCL2/AMPH/CTDP1/CAP2/MYO10/FHOD3/CARMIL1/KIF9/MYL3/ACKR2/ACTR3B/MYO3A/ARHGAP21/NEBL/PPP1R9A/SCIN/MYRIP/SEPT7/SPTBN1/DSTN/CDC42BPA/CAPN2/RHOU/ACTN2/FMN2/UTRN/EPB41L2/FYN/MYO6/FILIP1/MYOM2/CD2AP/CLIC5/MSRA/DCTN6/SYNPO2/MYOZ2/SNCA/PDLIM5/PALLD/SORBS2/DLC1/CORIN/WDR1/AFAP1/ABLIM2/CTNNA2/OPHN1/AMOT/PTPN12/RAC2/MYH9/MYBPC1/MTPN/CAL…	165	NA	NA	0.50304878
GO:0098662	inorganic cation transmembrane transport	241/4332	445/10242	1.75E-07	0.000509296	0.000501844	STIM1/CNGA4/KCNE1/KCNE2/ATP5O/KCNJ6/KCNJ15/DMD/IL1RAPL1/TMCO3/RASA3/SLC9A4/NIPA1/NIPA2/FAM155A/FGF14/NALCN/HTR2A/TRPC4/MICU2/TRPC6/TRPV5/PTPN6/DRD3/ATP5J/PDE2A/GRIK1/NETO1/OPRK1/KCNB2/JPH1/ATP6V0D2/CNGB3/NIPAL2/SLC30A8/KCNQ3/KCNK9/MCUR1/PTPN3/SLC39A6/KCNH2/ASIC3/WNT3A/ARF1/AQP1/OXSR1/DPP6/CACNB2/AKAP9/NDUFA4/KCNH8/GPD1L/NPSR1/STAC/KCNK17/KCNK16/COMMD1/SLC8A1/KCNK12/SLC30A10/KCNK2/KCNH1/PRKCE/KCNK…	241	NA	NA	0.541573034
GO:0098742	cell-cell adhesion via plasma-membrane adhesion molecules	76/4332	115/10242	1.98E-07	0.000509296	0.000501844	DCHS1/CLDN14/DSCAM/IL1RAPL1/PCDH9/PCDH20/PCDH17/FAT3/CLSTN3/ALCAM/CXADR/ROBO2/ROBO1/CADM2/CDH19/CDH7/PTPRM/CDH2/DSG2/CDH17/CDH20/CDH9/CDH18/MBP/ITGB1/BMP2/TGFB2/CLDN20/FAT4/ADGRL3/GRID2/DCHS2/TENM3/FAT1/PCDH7/FGFRL1/PCDH19/PCDH11X/CLDN2/CDHR3/PLXNB2/AMIGO2/CDHR5/RIC8A/CD6/CDH23/PCDH15/ACVR1/KIFAP3/VCAM1/DAB1/ADIPOQ/CLSTN2/CLDN1/NLGN1/NPTN/MAP2K5/CDH1/CDH15/CDH13/FAT2/PCDH1/SDK1/PKD1/SDK2/MMP24/PT…	76	NA	NA	0.660869565
GO:0007156	homophilic cell adhesion via plasma membrane adhesion molecules	51/4332	72/10242	8.43E-07	0.001442912	0.001421799	DCHS1/DSCAM/PCDH9/PCDH20/PCDH17/FAT3/CLSTN3/ROBO2/ROBO1/CADM2/CDH19/CDH7/PTPRM/CDH2/DSG2/CDH17/CDH20/CDH9/CDH18/ITGB1/FAT4/DCHS2/TENM3/FAT1/PCDH7/PCDH19/PCDH11X/CDHR3/PLXNB2/AMIGO2/CDHR5/CDH23/PCDH15/CLSTN2/NPTN/CDH1/CDH15/CDH13/FAT2/PCDH1/SDK1/PKD1/SDK2/PTPRT/CDH22/CDH4/CDH26/DSCAML1/CRTAM/KIRREL3/CELSR2	51	NA	NA	0.708333333
GO:0050808	synapse organization	105/4332	181/10242	1.27E-05	0.013463332	0.013266339	DSCAM/IL1RAPL1/FRMPD4/NLGN4X/COL4A1/SLITRK5/SLITRK1/PCDH17/CLSTN3/APP/ROBO2/TIAM1/CDH2/UBE2V2/PTK2/ADGRB1/CTNND2/CDK5/WNT3A/CACNB2/PPP1R9A/COLQ/TMEM108/NRXN1/THBS2/GNPAT/DISC1/UTRN/EPHA7/ADGRB3/SYNDIG1/ADGRL3/SNCA/PDLIM5/GPM6A/CTNNA2/LRRTM1/ZC4H2/RAB39B/COL4A5/PAK3/SEMA3E/PCLO/MAGI2/RELN/LRRN3/NRCAM/AMIGO2/PTN/LRTM2/BDNF/SHANK2/LRP4/GPHN/NRXN3/FLRT2/SIX4/LRRTM3/DKK1/ANK3/SNCG/NEURL1/ALS2/KALRN/CA…	105	NA	NA	0.580110497
GO:0007416	synapse assembly	65/4332	103/10242	1.53E-05	0.013463332	0.013266339	DSCAM/IL1RAPL1/NLGN4X/SLITRK5/SLITRK1/PCDH17/CLSTN3/APP/ROBO2/CDH2/UBE2V2/PTK2/ADGRB1/CDK5/WNT3A/PPP1R9A/COLQ/NRXN1/THBS2/GNPAT/EPHA7/ADGRB3/SYNDIG1/ADGRL3/SNCA/PDLIM5/GPM6A/LRRTM1/PCLO/MAGI2/LRRN3/NRCAM/AMIGO2/LRTM2/BDNF/SHANK2/LRP4/NRXN3/FLRT2/SIX4/LRRTM3/DNM3/CLSTN2/DNER/FBXO45/IL1RAP/EPHB3/NLGN1/GHSR/SLITRK3/NPTN/NTRK3/CDH1/LRTM1/SDK1/CUX2/GRIN1/SDK2/ADNP/EPHB2/AGRN/ADGRB2/KIRREL3/CHRNB2/RAB29	65	NA	NA	0.631067961
GO:0007009	plasma membrane organization	121/4332	214/10242	1.57E-05	0.013463332	0.013266339	DCHS1/LRP6/RDX/SYTL2/TNFRSF1A/BLZF1/RAB31/EPB41L3/ROCK1/CDH2/KCNB2/ASAP1/EFR3A/EGFR/GOLGA4/RAMP3/KIF13A/WNT3A/DPP6/ITGB1/GPR158/CACNB2/CALCR/CLASP2/SPTBN1/TGFB2/PPP2R5A/PRKCE/CNST/ACTN2/SNX9/STX7/ROCK2/ANK2/FAT4/TSPAN5/RAPGEF2/KCNIP4/DYSF/FGF13/AR/VAMP7/TSPAN33/CAV1/CAV2/ANO6/IFNG/ANO4/PKP2/C2CD5/ANO3/PKP3/ANO9/STX3/PPFIA1/MPP5/TTC7B/PRKCH/ARF6/ANK3/MYOF/RAB11FIP2/RAMP1/ABCA12/KALRN/DPP10/LYPD1/P…	121	NA	NA	0.565420561
GO:0003015	heart process	109/4332	192/10242	3.23E-05	0.023695492	0.023348783	STIM1/KCNE1/KCNE2/DMD/SGCG/CXADR/DSG2/ASPH/TMEM65/RAMP3/DSP/MYL3/KCNH2/CACNB2/AKAP9/GPD1L/SLC8A1/TGFB2/AGT/KCNK1/RYR2/TRDN/BVES/GATA4/ANK2/CAMK2D/PDE5A/SGCZ/CORIN/KCNIP4/AGTR2/ABCC9/KCNJ8/CELF2/SEMA3A/CACNA2D1/KCND2/CAV1/IFNG/ATP2B1/PKP2/CHRM2/KCNA5/CACNA1C/CACNA2D4/GRK2/CSRP3/KCNQ1/MYBPC3/SLC8A3/RYR3/GCH1/CTNNA3/GLRX3/MYL1/SUMO1/TTN/SCN1A/CACNB4/KCNJ3/HDAC4/PDE4B/TRPC1/DLG1/FGF12/PIK3CA/HCN4/TPM…	109	NA	NA	0.567708333
GO:0007215	glutamate receptor signaling pathway	36/4332	51/10242	3.96E-05	0.024882211	0.024518138	GRIA4/GRM5/APP/TIAM1/GRIK1/NETO1/ARC/PLCB1/CNIH3/GRM1/OPRM1/GRIK2/GRID2/GRIA2/PPARGC1A/FMR1/GRM3/RELN/GRM8/GRIN2B/SSTR1/GRID1/KLHL24/NLGN1/TRPM1/NETO2/GRM7/GRIA1/SHISA9/GRIN1/CACNG5/GRIN2C/KCNB1/GRIK4/GRM4/GRIN3B	36	NA	NA	0.705882353
GO:0060047	heart contraction	107/4332	189/10242	4.46E-05	0.024882211	0.024518138	STIM1/KCNE1/KCNE2/DMD/SGCG/CXADR/DSG2/ASPH/TMEM65/DSP/MYL3/KCNH2/CACNB2/AKAP9/GPD1L/SLC8A1/TGFB2/AGT/KCNK1/RYR2/TRDN/BVES/GATA4/ANK2/CAMK2D/PDE5A/SGCZ/CORIN/KCNIP4/AGTR2/ABCC9/KCNJ8/CELF2/SEMA3A/CACNA2D1/KCND2/CAV1/IFNG/ATP2B1/PKP2/CHRM2/KCNA5/CACNA1C/CACNA2D4/GRK2/CSRP3/KCNQ1/MYBPC3/SLC8A3/RYR3/GCH1/CTNNA3/GLRX3/MYL1/SUMO1/TTN/SCN1A/CACNB4/KCNJ3/HDAC4/PDE4B/TRPC1/DLG1/FGF12/PIK3CA/HCN4/TPM1/MEF2…	107	NA	NA	0.566137566
GO:0072659	protein localization to plasma membrane	96/4332	167/10242	4.85E-05	0.024882211	0.024518138	DCHS1/LRP6/RDX/SYTL2/TNFRSF1A/BLZF1/RAB31/EPB41L3/ROCK1/CDH2/KCNB2/EFR3A/EGFR/GOLGA4/RAMP3/KIF13A/WNT3A/DPP6/ITGB1/GPR158/CACNB2/CALCR/CLASP2/SPTBN1/PPP2R5A/PRKCE/CNST/ACTN2/STX7/ROCK2/ANK2/TSPAN5/RAPGEF2/KCNIP4/FGF13/AR/VAMP7/TSPAN33/IFNG/PKP2/C2CD5/PKP3/STX3/PPFIA1/MPP5/TTC7B/PRKCH/ARF6/ANK3/RAB11FIP2/RAMP1/ABCA12/KALRN/DPP10/LYPD1/PACS2/ADIPOQ/ACSL3/PLS1/DLG1/P2RY1/CSK/ANXA2/RAB11A/CIB1/VPS4A/…	96	NA	NA	0.574850299
GO:0061337	cardiac conduction	58/4332	93/10242	7.12E-05	0.032683673	0.032205451	STIM1/KCNE1/KCNE2/CXADR/DSG2/ASPH/TMEM65/DSP/KCNH2/CACNB2/AKAP9/SLC8A1/AGT/KCNK1/RYR2/TRDN/ANK2/CAMK2D/CORIN/KCNIP4/ABCC9/CACNA2D1/KCND2/CAV1/ATP2B1/PKP2/KCNA5/CACNA1C/CACNA2D4/KCNQ1/SLC8A3/RYR3/CTNNA3/CACNB4/KCNJ3/TRPC1/HCN4/MEF2A/ATP2B2/CACNA1D/CACNA2D3/ITPR1/NKX2-5/ATP2A2/NOS1/CACNG5/ATP2A3/KCNIP3/SLC9A1/SCN2B/KCNJ5/NPR1/CACNA1S/ITPR3/ATP2B4/KCND3/CACNB1/JUP	58	NA	NA	0.623655914
GO:0086001	cardiac muscle cell action potential	36/4332	52/10242	7.64E-05	0.032683673	0.032205451	KCNE1/KCNE2/DMD/CXADR/DSG2/DSP/KCNH2/CACNB2/AKAP9/GPD1L/SLC8A1/RYR2/ANK2/CAMK2D/FGF13/KCNJ8/CACNA2D1/CAV1/PKP2/KCNA5/CACNA1C/KCNQ1/CTNNA3/ANK3/SCN1A/KCNJ3/DLG1/FGF12/HCN4/CACNA1D/SLMAP/ATP2A2/SCN2B/KCNJ5/KCND3/JUP	36	NA	NA	0.692307692
GO:1990778	protein localization to cell periphery	102/4332	181/10242	8.52E-05	0.033650906	0.033158531	DCHS1/LRP6/RDX/SYTL2/TNFRSF1A/BLZF1/RAB31/EPB41L3/ROCK1/CDH2/KCNB2/EFR3A/EGFR/GOLGA4/RAMP3/KIF13A/WNT3A/DPP6/ITGB1/GPR158/CACNB2/CALCR/LZTFL1/CLASP2/SPTBN1/PPP2R5A/PRKCE/CNST/ACTN2/STX7/ROCK2/ANK2/TSPAN5/RAPGEF2/KCNIP4/FGF13/AR/VAMP7/TSPAN33/CAV1/IFNG/PKP2/C2CD5/LIN7C/TUB/PKP3/STX3/PPFIA1/MPP5/TTC7B/PRKCH/ARF6/ANK3/RAB11FIP2/RAMP1/ABCA12/KALRN/DPP10/LYPD1/PACS2/ADIPOQ/ACSL3/PLS1/DLG1/P2RY1/CSK/AN…	102	NA	NA	0.563535912
GO:0008016	regulation of heart contraction	93/4332	163/10242	9.29E-05	0.034064934	0.033566501	STIM1/KCNE1/KCNE2/DMD/CXADR/DSG2/ASPH/TMEM65/DSP/MYL3/KCNH2/CACNB2/AKAP9/GPD1L/SLC8A1/TGFB2/AGT/KCNK1/RYR2/TRDN/BVES/GATA4/ANK2/CAMK2D/PDE5A/CORIN/KCNIP4/FGF13/AGTR2/ABCC9/CELF2/SEMA3A/CACNA2D1/KCND2/CAV1/IFNG/ATP2B1/PKP2/CHRM2/KCNA5/CACNA1C/CACNA2D4/GRK2/CSRP3/KCNQ1/SLC8A3/RYR3/GCH1/CTNNA3/GLRX3/SUMO1/CACNB4/KCNJ3/HDAC4/PDE4B/TRPC1/DLG1/HCN4/TPM1/MEF2A/GNAO1/ATP2B2/CACNA1D/CACNA2D3/ITPR1/NKX2-5/…	93	NA	NA	0.570552147
GO:0086091	regulation of heart rate by cardiac conduction	23/4332	30/10242	0.000135717	0.042995881	0.042366772	KCNE1/KCNE2/DSG2/DSP/KCNH2/CACNB2/AKAP9/ANK2/CAMK2D/CACNA2D1/CAV1/PKP2/KCNA5/CACNA1C/KCNQ1/CTNNA3/KCNJ3/HCN4/CACNA1D/SCN2B/KCNJ5/KCND3/JUP	23	NA	NA	0.766666667
GO:0051056	regulation of small GTPase mediated signal transduction	127/4332	235/10242	0.000161465	0.042995881	0.042366772	ITSN1/ARHGAP6/ARHGEF7/MCF2L/RASA3/STARD13/RDX/ARHGAP42/A2M/ARRB1/ARAP1/ROBO1/ARHGEF17/TIAM1/RALBP1/ARHGAP28/ARFGEF1/PREX2/ARHGAP39/TRIO/OBSCN/ADCYAP1R1/ITGB1/ARHGAP12/ARHGAP21/CHN2/RALGAPA2/ITPKB/TGFB2/RHOU/SIPA1L2/ARFGEF3/TAGAP/PLEKHG1/ARHGAP18/ARHGEF10/ITSN2/SPRY1/ARHGAP10/ARHGAP24/FAM13A/ARHGEF38/FBXO8/DLC1/RHOH/ARAP2/SLIT2/MCF2/P2RY10/OPHN1/AMOT/ARHGEF9/OCRL/NET1/GDI2/RELN/MET/FGD6/ARHGDIB/SG…	127	NA	NA	0.540425532
GO:0086003	cardiac muscle cell contraction	32/4332	46/10242	0.000165643	0.042995881	0.042366772	KCNE1/KCNE2/DSG2/DSP/KCNH2/CACNB2/GPD1L/RYR2/GATA4/ANK2/CAMK2D/KCNJ8/CACNA2D1/CAV1/PKP2/KCNA5/CACNA1C/KCNQ1/CTNNA3/SUMO1/SCN1A/KCNJ3/PDE4B/DLG1/FGF12/CACNA1D/STC1/SLC9A1/SCN2B/KCNJ5/KCND3/JUP	32	NA	NA	0.695652174
GO:0044057	regulation of system process	186/4332	360/10242	0.000166687	0.042995881	0.042366772	STIM1/KCNE1/KCNE2/PDE9A/DMD/EDNRB/HTR2A/ARHGAP42/TENM4/DRD3/CXADR/DSG2/OPRK1/ASPH/KCNB2/NOV/TMEM65/EGFR/CTDP1/JARID2/DSP/GALR1/MYL3/KCNH2/AQP1/PARD3/CACNB2/AKAP9/NPVF/GPD1L/CCK/SLC8A1/TGFB2/AGT/KCNK1/RYR2/CHRM3/GRM1/UTRN/OPRM1/TRDN/FIG4/BVES/TNFRSF21/GATA4/ANK2/CAMK2D/PDE5A/PPP3CA/NPY2R/GUCY1A3/CORIN/PHOX2B/PPARGC1A/KCNIP4/EIF2AK3/ADRA1D/FGF13/AGTR2/FMR1/HTR2C/ABCC9/CELF2/SEMA3A/CACNA2D1/HGF/KCND…	186	NA	NA	0.516666667
GO:0098901	regulation of cardiac muscle cell action potential	18/4332	22/10242	0.000175932	0.042995881	0.042366772	CXADR/DSG2/DSP/AKAP9/RYR2/ANK2/CAMK2D/FGF13/CAV1/PKP2/CACNA1C/CTNNA3/ANK3/DLG1/HCN4/SLMAP/ATP2A2/JUP	18	NA	NA	0.818181818
GO:0001508	action potential	62/4332	103/10242	0.000178901	0.042995881	0.042366772	KCNE1/KCNE2/DMD/NALCN/CXADR/DSG2/DSP/PTPN3/KCNH2/CACNB2/AKAP9/GPD1L/SLC8A1/RYR2/ANK2/CAMK2D/FGF13/FMR1/KCNJ8/CACNA2D1/KCND2/CAV1/NRCAM/IFNG/PKP2/KCNA5/CACNA1C/KCNQ1/GJD2/AKAP6/CTNNA3/ANK3/SUMO1/SCN1A/SCN2A/KCNJ3/GPR88/DLG1/FGF12/KCNMB2/HCN4/CACNA1D/SLMAP/CACNA1H/ATP2A2/TPCN1/YWHAH/CACNA1B/KCNB1/SLC9A1/CNR2/SCN2B/KCNJ5/CHRNB2/CACNA1S/KCNA2/KCND3/JUP/CNTNAP1/SCN4A/GNA11/SCN8A	62	NA	NA	0.601941748
GO:0098900	regulation of action potential	28/4332	39/10242	0.000180883	0.042995881	0.042366772	CXADR/DSG2/DSP/PTPN3/AKAP9/RYR2/ANK2/CAMK2D/FGF13/FMR1/CACNA2D1/CAV1/IFNG/PKP2/CACNA1C/CTNNA3/ANK3/SUMO1/DLG1/FGF12/HCN4/SLMAP/ATP2A2/KCNB1/SLC9A1/CNR2/CHRNB2/JUP	28	NA	NA	0.717948718
GO:1903522	regulation of blood circulation	107/4332	194/10242	0.00018428	0.042995881	0.042366772	STIM1/KCNE1/KCNE2/DMD/HTR2A/ARHGAP42/CXADR/DSG2/ASPH/TMEM65/EGFR/DSP/MYL3/KCNH2/CACNB2/AKAP9/GPD1L/SLC8A1/TGFB2/AGT/KCNK1/RYR2/CHRM3/TRDN/BVES/GATA4/ANK2/CAMK2D/PDE5A/CORIN/KCNIP4/ADRA1D/FGF13/AGTR2/ABCC9/CELF2/SEMA3A/CACNA2D1/KCND2/CAV1/DOCK4/IFNG/ATP2B1/PKP2/CHRM2/KCNA5/CACNA1C/CACNA2D4/GRK2/CSRP3/KCNQ1/SLC8A3/RYR3/BDKRB2/GCH1/CTNNA3/GLRX3/SUMO1/CACNB4/KCNJ3/HDAC4/PDE4B/PER2/TRPC1/AGTR1/DLG1/KC…	107	NA	NA	0.551546392
GO:0005509	calcium ion binding	231/4332	421/10214	1.02E-07	9.25E-05	8.76E-05	STIM1/DCHS1/ITSN1/UMODL1/SYTL5/REPS2/EGFL6/F7/F10/PROZ/PPP2R3B/PCDH9/PCDH20/PCDH17/MICU2/FAT3/SYTL2/CLSTN3/MAN1A2/FSTL1/CBLB/GUCA1C/CDH19/CDH7/CDH2/DSG2/ASPH/MMP16/CALB1/NECAB1/CDH17/MATN2/NCALD/OC90/CDH20/CDH9/CDH18/SCGN/MYL3/AOC1/PLCD1/ESYT2/EFCAB1/SLC25A13/SCIN/DGKB/FBLN7/EFEMP1/PLCB1/ANKEF1/JAG1/PPP3R1/SLC8A1/PLCB4/NRXN1/CAPN2/SYT14/LTBP1/RASGRP3/SMOC2/THBS2/CAPN9/NID1/ACTN2/RYR2/REPS1/SYTL3/…	231	NA	NA	0.548693587
GO:0046873	metal ion transmembrane transporter activity	173/4332	319/10214	1.05E-05	0.002985316	0.002826807	CNGA4/KCNE1/KCNE2/SLC5A3/KCNJ6/KCNJ15/IL1RAPL1/RASA3/SLC5A7/SLC9A4/NIPA1/NIPA2/FAM155A/NALCN/TRPC4/TRPC6/TRPV5/PDE2A/GRIK1/KCNB2/CNGB3/NIPAL2/SLC30A8/KCNQ3/KCNK9/SLC6A19/SLC39A6/KCNH2/ASIC3/AQP1/CACNB2/KCNH8/KCNK17/KCNK16/SLC8A1/KCNK12/SLC30A10/KCNK2/KCNH1/KCNK1/RYR2/OPRM1/GRIK2/KCNQ5/KCNS3/SLC4A4/SLC39A8/SLC20A2/GPM6A/TUSC3/NIPAL1/CNGA1/STIM2/SLC34A2/KCNIP4/SLC4A11/FAM155B/CNGA2/TRPC5/ABCC9/KCNJ…	173	NA	NA	0.542319749
GO:0072509	divalent inorganic cation transmembrane transporter activity	81/4332	133/10214	1.19E-05	0.002985316	0.002826807	IL1RAPL1/RASA3/NIPA1/NIPA2/FAM155A/TRPC4/TRPC6/TRPV5/PDE2A/NIPAL2/SLC30A8/SLC39A6/CACNB2/SLC8A1/SLC30A10/RYR2/OPRM1/SLC39A8/GPM6A/TUSC3/NIPAL1/STIM2/FAM155B/TRPC5/CACNA2D1/CAPS2/ATP2B1/SLC41A2/CACNA1C/CACNA2D4/DENND5A/ZDHHC13/SLC8A3/RYR3/SLC24A4/MCU/TRPM8/SLC39A10/CACNB4/TMCO1/MCOLN3/MCOLN2/TRPC1/ATP13A3/TRPM1/SLC30A4/TRPM7/ATP2C2/ATP2B2/CACNA1D/CACNA2D3/ITPR1/GRM7/NIPAL4/TRPC7/CACNA1H/PKD1/ATP2A…	81	NA	NA	0.609022556
GO:0022890	inorganic cation transmembrane transporter activity	195/4332	366/10214	1.32E-05	0.002985316	0.002826807	CNGA4/KCNE1/KCNE2/SLC5A3/ATP5O/KCNJ6/KCNJ15/IL1RAPL1/TMCO3/RASA3/SLC5A7/SLC9A4/NIPA1/NIPA2/FAM155A/NALCN/TRPC4/GRIA4/TRPC6/TRPV5/ATP5J/PDE2A/GRIK1/KCNB2/ATP6V0D2/CNGB3/NIPAL2/SLC30A8/KCNQ3/KCNK9/SLC6A19/SLC39A6/KCNH2/ASIC3/AQP1/CACNB2/NDUFA4/KCNH8/KCNK17/KCNK16/SLC8A1/KCNK12/SLC30A10/KCNK2/KCNH1/KCNK1/RYR2/OPRM1/GRIK2/KCNQ5/KCNS3/SLC4A4/SLC39A8/SLC20A2/GRIA2/GPM6A/TUSC3/NIPAL1/CNGA1/STIM2/SLC34A2…	195	NA	NA	0.532786885
GO:0005516	calmodulin binding	82/4332	136/10214	1.80E-05	0.003266607	0.003093162	PCP4/CASK/PHKA2/TRPV5/GAP43/MYH15/MAP6/KCNQ3/EGFR/PDE1C/ADCY1/MYO10/INVS/MBP/OBSCN/MYO3A/ARPP21/SPTBN1/PLCB1/PPP3R1/SLC8A1/ITPKB/SPATA17/KCNH1/RYR2/MYO6/CAMK2D/PPP3CA/WFS1/CNGA2/CAMK1D/SYT1/ATP2B1/MYH9/CALD1/CACNA1C/KCNQ1/ITPKA/SLC8A3/RYR3/KCNH5/FAS/MAP2/MYO1B/TTN/RGS16/CAMSAP2/CTH/PCYT1A/TJP1/MYO1E/MYO5C/SNTB2/PHKB/ATP2B2/CAMK2A/MYO15A/ORAI1/TRPV4/NOS1/EWSR1/CAMSAP1/CDK5RAP2/GRIN1/EDF1/MYH10/CAM…	82	NA	NA	0.602941176
GO:0022838	substrate-specific channel activity	167/4332	311/10214	3.10E-05	0.004678462	0.004430053	CNGA4/KCNE1/KCNE2/KCNJ6/KCNJ15/IL1RAPL1/GLRA2/CLCN4/RASA3/GABRB3/GABRA5/GABRG3/FAM155A/NALCN/TRPC4/GRIA4/TRPC6/TRPV5/PDE2A/GABRR3/GRIK1/PIEZO2/AQP4/KCNB2/CNGB3/SLC26A7/NCALD/KCNQ3/KCNK9/KCNH2/ASIC3/AQP1/CACNB2/KCNH8/ANO10/KCNK17/KCNK16/KCNK12/KCNK2/KCNH1/KCNK1/RYR2/OPRM1/FAM26D/GRIK2/KCNQ5/KCNS3/CLIC5/GRID2/GRIA2/CLCN3/GLRA3/GPM6A/CNGA1/STIM2/KCNIP4/SLC4A11/FAM155B/CNGA2/GABRA3/GABRQ/TRPC5/ABCC9/…	167	NA	NA	0.536977492
GO:0005261	cation channel activity	128/4332	231/10214	3.93E-05	0.005082222	0.004812375	CNGA4/KCNE1/KCNE2/KCNJ6/KCNJ15/IL1RAPL1/RASA3/FAM155A/NALCN/TRPC4/GRIA4/TRPC6/TRPV5/PDE2A/GRIK1/PIEZO2/KCNB2/CNGB3/KCNQ3/KCNK9/KCNH2/ASIC3/AQP1/CACNB2/KCNH8/ANO10/KCNK17/KCNK16/KCNK12/KCNK2/KCNH1/KCNK1/RYR2/OPRM1/FAM26D/GRIK2/KCNQ5/KCNS3/GRIA2/GPM6A/CNGA1/STIM2/KCNIP4/SLC4A11/FAM155B/CNGA2/TRPC5/ABCC9/KCNJ8/CACNA2D1/KCND2/ANO6/KCNC2/GRIN2B/KCNA5/CACNA1C/CACNA2D4/DENND5A/KCNQ1/RYR3/KCNK13/SLC24A4/…	128	NA	NA	0.554112554
GO:0005216	ion channel activity	163/4332	306/10214	6.73E-05	0.007370936	0.006979566	CNGA4/KCNE1/KCNE2/KCNJ6/KCNJ15/IL1RAPL1/GLRA2/CLCN4/RASA3/GABRB3/GABRA5/GABRG3/FAM155A/NALCN/TRPC4/GRIA4/TRPC6/TRPV5/PDE2A/GABRR3/GRIK1/PIEZO2/KCNB2/CNGB3/SLC26A7/NCALD/KCNQ3/KCNK9/KCNH2/ASIC3/AQP1/CACNB2/KCNH8/ANO10/KCNK17/KCNK16/KCNK12/KCNK2/KCNH1/KCNK1/RYR2/OPRM1/FAM26D/GRIK2/KCNQ5/KCNS3/CLIC5/GRID2/GRIA2/CLCN3/GLRA3/GPM6A/CNGA1/STIM2/KCNIP4/SLC4A11/FAM155B/CNGA2/GABRA3/GABRQ/TRPC5/ABCC9/KCNJ8…	163	NA	NA	0.532679739
GO:0098631	protein binding involved in cell adhesion	21/4332	26/10214	7.32E-05	0.007370936	0.006979566	CXADR/DSG2/DSP/ITGB1/PDLIM5/NRCAM/PKP2/PKP3/PPP1CA/STXBP6/CTNNA3/ANXA2/GLDN/ITGA11/BAIAP2L1/BAIAP2/TRIM29/ITGA10/NFASC/JUP/KRT18	21	NA	NA	0.807692308
GO:0022836	gated channel activity	131/4332	240/10214	8.19E-05	0.007415734	0.007021986	CNGA4/KCNE1/KCNE2/KCNJ6/KCNJ15/IL1RAPL1/GLRA2/CLCN4/RASA3/GABRB3/GABRA5/GABRG3/FAM155A/NALCN/GRIA4/GABRR3/GRIK1/PIEZO2/KCNB2/CNGB3/NCALD/KCNQ3/KCNK9/KCNH2/ASIC3/AQP1/CACNB2/KCNH8/ANO10/KCNK17/KCNK16/KCNK12/KCNK2/KCNH1/KCNK1/RYR2/OPRM1/GRIK2/KCNQ5/KCNS3/CLIC5/GRID2/GRIA2/CLCN3/GLRA3/CNGA1/KCNIP4/FAM155B/CNGA2/GABRA3/GABRQ/KCNJ8/CACNA2D1/KCND2/ANO6/KCNC2/ANO4/GRIN2B/KCNA5/CACNA1C/CACNA2D4/ANO3/ANO9…	131	NA	NA	0.545833333
GO:0005001	transmembrane receptor protein tyrosine phosphatase activity	13/4332	14/10214	0.000120811	0.009037845	0.008557969	PTPN6/PTPRM/PTPRN2/PTPRK/PTPRA/PTPRZ1/PTPRB/PTPRR/PTPRO/PTPRE/PTPRF/PTPRG/PTPRU	13	NA	NA	0.928571429
GO:0019198	transmembrane receptor protein phosphatase activity	13/4332	14/10214	0.000120811	0.009037845	0.008557969	PTPN6/PTPRM/PTPRN2/PTPRK/PTPRA/PTPRZ1/PTPRB/PTPRR/PTPRO/PTPRE/PTPRF/PTPRG/PTPRU	13	NA	NA	0.928571429
GO:0015085	calcium ion transmembrane transporter activity	61/4332	100/10214	0.000129682	0.009037845	0.008557969	IL1RAPL1/RASA3/FAM155A/TRPC4/TRPC6/TRPV5/PDE2A/CACNB2/SLC8A1/RYR2/OPRM1/GPM6A/STIM2/FAM155B/TRPC5/CACNA2D1/CAPS2/ATP2B1/CACNA1C/CACNA2D4/DENND5A/SLC8A3/RYR3/SLC24A4/MCU/TRPM8/CACNB4/TMCO1/MCOLN3/MCOLN2/TRPC1/ATP13A3/TRPM1/TRPM7/ATP2C2/ATP2B2/CACNA1D/CACNA2D3/ITPR1/GRM7/TRPC7/CACNA1H/PKD1/ATP2A2/ORAI1/TRPV4/TPCN1/CACFD1/NCS1/CACNA1B/GRIN1/CACNG5/ATP2A3/TRPV3/TRPC4AP/ATP13A2/CACNA1S/ITPR3/ATP2B4/CA…	61	NA	NA	0.61
GO:0008324	cation transmembrane transporter activity	223/4332	438/10214	0.000152863	0.00989243	0.009367178	CNGA4/KCNE1/KCNE2/SLC5A3/ATP5O/KCNJ6/KCNJ15/IL1RAPL1/TMCO3/RASA3/SLC5A7/SLC9A4/OCA2/NIPA1/NIPA2/FAM155A/NALCN/TRPC4/GRIA4/TRPC6/SLC36A4/TRPV5/ATP5J/PDE2A/GRIK1/PIEZO2/KCNB2/ATP6V0D2/CNGB3/NIPAL2/SLC30A8/KCNQ3/KCNK9/SLC6A19/SLC39A6/KCNH2/ASIC3/AQP1/CACNB2/NDUFA4/KCNH8/ANO10/KCNK17/KCNK16/SLC8A1/KCNK12/SLC30A10/KCNK2/KCNH1/KCNK1/RYR2/OPRM1/FAM26D/GRIK2/KCNQ5/KCNS3/SLC4A4/SLC39A8/SLC20A2/GRIA2/GPM6A…	223	NA	NA	0.50913242
GO:0008066	glutamate receptor activity	18/4332	22/10214	0.000183491	0.010390156	0.009838477	GRIA4/GRM5/GRIK1/GRM1/GRIK2/GRID2/GRIA2/GRM3/GRM8/GRIN2B/GRID1/GRM7/GRIA1/GRIN1/GRIN2C/GRIK4/GRM4/GRIN3B	18	NA	NA	0.818181818
GO:0098632	protein binding involved in cell-cell adhesion	18/4332	22/10214	0.000183491	0.010390156	0.009838477	CXADR/DSG2/DSP/PDLIM5/NRCAM/PKP2/PKP3/PPP1CA/STXBP6/CTNNA3/ANXA2/GLDN/BAIAP2L1/BAIAP2/TRIM29/NFASC/JUP/KRT18	18	NA	NA	0.818181818
GO:0005244	voltage-gated ion channel activity	82/4332	143/10214	0.000209283	0.010533888	0.009974577	CNGA4/KCNE1/KCNE2/KCNJ6/KCNJ15/IL1RAPL1/CLCN4/NALCN/KCNB2/CNGB3/KCNQ3/KCNK9/KCNH2/CACNB2/KCNH8/KCNK17/KCNK16/KCNK12/KCNK2/KCNH1/KCNK1/OPRM1/KCNQ5/KCNS3/CLIC5/CLCN3/CNGA1/KCNIP4/CNGA2/KCNJ8/CACNA2D1/KCND2/ANO6/KCNC2/GRIN2B/KCNA5/CACNA1C/CACNA2D4/TMEM109/KCNQ1/KCNK13/KCNH5/KCNMA1/SCN1A/SCN2A/KCNH7/CACNB4/KCNJ3/BSND/KCNE4/HCN4/KCNG4/CNGB1/CACNA1D/CACNA2D3/GRM7/VDAC1/CACNA1H/TPCN1/KCNT1/NCS1/CACNA1B/…	82	NA	NA	0.573426573
GO:0022832	voltage-gated channel activity	82/4332	143/10214	0.000209283	0.010533888	0.009974577	CNGA4/KCNE1/KCNE2/KCNJ6/KCNJ15/IL1RAPL1/CLCN4/NALCN/KCNB2/CNGB3/KCNQ3/KCNK9/KCNH2/CACNB2/KCNH8/KCNK17/KCNK16/KCNK12/KCNK2/KCNH1/KCNK1/OPRM1/KCNQ5/KCNS3/CLIC5/CLCN3/CNGA1/KCNIP4/CNGA2/KCNJ8/CACNA2D1/KCND2/ANO6/KCNC2/GRIN2B/KCNA5/CACNA1C/CACNA2D4/TMEM109/KCNQ1/KCNK13/KCNH5/KCNMA1/SCN1A/SCN2A/KCNH7/CACNB4/KCNJ3/BSND/KCNE4/HCN4/KCNG4/CNGB1/CACNA1D/CACNA2D3/GRM7/VDAC1/CACNA1H/TPCN1/KCNT1/NCS1/CACNA1B/…	82	NA	NA	0.573426573
GO:0015267	channel activity	171/4332	329/10214	0.000241071	0.011495291	0.010884933	CNGA4/KCNE1/KCNE2/KCNJ6/KCNJ15/IL1RAPL1/GLRA2/CLCN4/RASA3/GABRB3/GABRA5/GABRG3/FAM155A/NALCN/TRPC4/GRIA4/TRPC6/TRPV5/PDE2A/GJA8/GABRR3/GRIK1/PIEZO2/AQP4/KCNB2/CNGB3/SLC26A7/NCALD/KCNQ3/KCNK9/KCNH2/ASIC3/GJC2/AQP1/CACNB2/KCNH8/ANO10/KCNK17/KCNK16/KCNK12/KCNK2/KCNH1/KCNK1/RYR2/OPRM1/FAM26D/GRIK2/KCNQ5/KCNS3/CLIC5/GRID2/GRIA2/CLCN3/GLRA3/GPM6A/CNGA1/STIM2/KCNIP4/SLC4A11/FAM155B/CNGA2/GABRA3/GABRQ/TR…	171	NA	NA	0.519756839
GO:0022803	passive transmembrane transporter activity	171/4332	330/10214	0.00029315	0.013279709	0.012574606	CNGA4/KCNE1/KCNE2/KCNJ6/KCNJ15/IL1RAPL1/GLRA2/CLCN4/RASA3/GABRB3/GABRA5/GABRG3/FAM155A/NALCN/TRPC4/GRIA4/TRPC6/TRPV5/PDE2A/GJA8/GABRR3/GRIK1/PIEZO2/AQP4/KCNB2/CNGB3/SLC26A7/NCALD/KCNQ3/KCNK9/KCNH2/ASIC3/GJC2/AQP1/CACNB2/KCNH8/ANO10/KCNK17/KCNK16/KCNK12/KCNK2/KCNH1/KCNK1/RYR2/OPRM1/FAM26D/GRIK2/KCNQ5/KCNS3/CLIC5/GRID2/GRIA2/CLCN3/GLRA3/GPM6A/CNGA1/STIM2/KCNIP4/SLC4A11/FAM155B/CNGA2/GABRA3/GABRQ/TR…	171	NA	NA	0.518181818
GO:0003779	actin binding	159/4332	305/10214	0.000327512	0.014129823	0.013379581	DMD/MYO16/CYFIP1/KLHL1/DIAPH3/RDX/TRPC6/MYH15/TAGLN3/INPPL1/RCSD1/EPB41L3/MYOM1/SNTG1/PPP1R42/NCALD/PTK2/EGFR/CAP2/PHACTR1/MYO10/FHOD3/CTNNAL1/MYL3/XIRP1/ACTR3B/ITGB1/MYO3A/MSRB2/NEBL/CACNB2/PPP1R9A/SCIN/MYRIP/SPTBN1/DSTN/PRKCE/PACRG/ACTN2/FMN2/UTRN/PHACTR2/EPB41L2/MYO6/DST/MYOM2/FBXO25/SNTG2/GC/SYNPO2/MYOZ2/PDLIM5/PALLD/LIMCH1/WDR1/AFAP1/ABLIM2/CTNNA2/DIAPH2/KLHL4/OPHN1/MSN/TRPC5/MKL1/MYH9/MYBPC…	159	NA	NA	0.521311475
GO:0031267	small GTPase binding	117/4332	222/10214	0.001145677	0.047181076	0.044675935	ARFIP2/SYTL5/CDKL5/ADPRHL1/CYFIP1/IPO5/DIAPH3/XPO4/EXPH5/SYTL2/PEX5/TIAM1/RALBP1/ROCK1/RIMS2/EXOC2/RNF152/ADCYAP1R1/TBC1D5/MYRIP/XPO1/KIF16B/RAB3GAP2/RASGRP3/AFDN/STXBP5/SYTL3/HACE1/RIMS1/ROCK2/TBCK/EXOC1/RHOH/TBC1D14/DIAPH2/CHM/DOCK11/PAK3/OCRL/NET1/GDI2/EXOC4/ATP6AP1/CAV1/DOCK4/TBC1D22A/TBC1D30/FGD6/ARHGDIB/SGSM3/BICD1/FGD4/DGKI/EPS8/MICAL3/ERC1/DENND5A/ITPKA/STXBP6/RIN3/PRKCH/DAAM1/EXOC5/AP3M1…	117	NA	NA	0.527027027
