# Supplementary material for: CNVs are associated with genomic architecture in a songbird
Source: BMC Genomics. 2018 Mar 13;19:195. doi: 10.1186/s12864-018-4577-1 (PMC6389189; doi:10.1186/s12864-018-4577-1)
Supplement: Supplementary file 7 — Enrichment analysis of genes in CNV breakpoints (frequency ≥ 4). (TXT 3 kb) [file 12864_2018_4577_MOESM7_ESM.txt]

ID	Description	GeneRatio	BgRatio	pvalue	p.adjust	qvalue	geneID	Count	Gene/protein ratio
hsa05412	Arrhythmogenic right ventricular cardiomyopathy (ARVC)	16/401	81/6351	3.55E-05	0.009016607	0.008818563	P11532/B3KTN6/Q9UKX5/A8K141/Q8WW10/Q9UI47/Q13797/Q8N6H6/P05556/A0A0S2Z487/P14923/Q8IZS8/Q13936/Q59GU3/Q5V9X9/Q02641	16	0.197530864
hsa00330	Arginine and proline metabolism	11/401	54/6351	0.000448518	0.041095267	0.040192636	B9EKV4/P49189/Q14353/V9HWB2/P19801/A0PJJ7/B3VK56/B4DG68/P29475/A0A024RAD8/P30038	11	0.203703704
hsa04514	Cell adhesion molecules (CAMs)	18/401	121/6351	0.000528715	0.041095267	0.040192636	Q8N2Q7/O94856/Q7Z3B1/A0A090N7T7/B2RCH4/Q9UHC6/Q13797/Q8N6H6/P05556/O15394/P28827/Q9BZZ2/A0A024R9B4/Q02246/P01732/Q6ZVS2/Q8TAW8/O75056	18	0.148760331
hsa05202	Transcriptional misregulation in cancer	23/401	178/6351	0.00075134	0.041095267	0.040192636	A0N0Q0/P32248/A0A024R9C2/P28324/Q8IXL1/Q13547/Q6IT96/A0A0S2Z487/P14923/P04198/A0A024R3C7/Q13315/P23759/Q9UIU6/P29590/F1D8Q5/P19793/Q6P3U7/O15550/Q59HG3/O75486/Q96JT2/Q01196	23	0.129213483
hsa05410	Hypertrophic cardiomyopathy (HCM)	15/401	95/6351	0.000808962	0.041095267	0.040192636	P11532/B3KTN6/Q9UKX5/Q13797/Q8N6H6/P05556/A0A024R2Q5/P08590/A0A090N8Q6/Q9UGJ0/Q8IZS8/Q13936/Q59GU3/Q5V9X9/Q02641	15	0.157894737
GO:0048786	presynaptic active zone	8/650	25/10770	7.28E-05	0.036670325	0.035077295	RIMS2/RIMS1/FZD3/PCLO/PPFIA2/ERC1/GRM7/RIMS3	8	0.32
GO:0007156	homophilic cell adhesion via plasma membrane adhesion molecules	16/611	70/10292	2.40E-06	0.005102708	0.005083173	DSCAM/PCDH9/ROBO2/ROBO1/CADM2/PTPRM/CDH18/ITGB1/FAT4/TENM3/PCDH7/PCDH11X/PCDH15/CDH13/SDK2/DSCAML1	16	0.228571429
GO:0008038	neuron recognition	10/611	28/10292	2.50E-06	0.005102708	0.005083173	DSCAM/NCAM2/APP/ROBO2/ROBO1/EPHA3/CNTNAP2/SEMA3A/EPHB2/CNTN2	10	0.357142857
GO:0098742	cell-cell adhesion via plasma-membrane adhesion molecules	20/611	113/10292	9.38E-06	0.012767978	0.012719096	DSCAM/IL1RAPL1/PCDH9/ROBO2/ROBO1/CADM2/PTPRM/CDH18/ITGB1/FAT4/GRID2/TENM3/PCDH7/PCDH11X/PCDH15/NLGN1/MAP2K5/CDH13/SDK2/DSCAML1	20	0.17699115
GO:0015085	calcium ion transmembrane transporter activity	17/612	102/10276	9.90E-05	0.034592903	0.033898687	IL1RAPL1/FAM155A/TRPC6/TRPC5/CAPS2/CACNA1C/RYR3/MCU/TMCO1/ATP2B2/CACNA2D3/GRM7/CACNA1H/CACNA1B/ATP13A2/ATP2B4/CACNB1	17	0.166666667
GO:0072509	divalent inorganic cation transmembrane transporter activity	20/612	132/10276	9.95E-05	0.034592903	0.033898687	IL1RAPL1/FAM155A/TRPC6/SLC39A8/TRPC5/CAPS2/CACNA1C/RYR3/MCU/TMCO1/ATP2B2/CACNA2D3/GRM7/CACNA1H/CACNA1B/SLC39A11/ATP13A2/SLC41A1/ATP2B4/CACNB1	20	0.151515152
