# Supplementary material for: CNVs are associated with genomic architecture in a songbird
Source: BMC Genomics. 2018 Mar 13;19:195. doi: 10.1186/s12864-018-4577-1 (PMC6389189; doi:10.1186/s12864-018-4577-1)
Supplement: Supplementary file 8 — Syntenic regions in the great tit genome. (CSV 693 kb) [file 12864_2018_4577_MOESM8_ESM.csv]

chr1	1224	32492	31269	ZebraFinch
chr1	45827	81099	35273	ZebraFinch
chr1	82151	88279	6129	ZebraFinch
chr1	92758	109440	16683	ZebraFinch
chr1	121994	128203	6210	ZebraFinch
chr1	138735	140318	1584	ZebraFinch
chr1	156153	183501	27349	ZebraFinch
chr1	219174	220521	1348	ZebraFinch
chr1	226204	295202	68999	ZebraFinch
chr1	306681	317592	10912	ZebraFinch
chr1	324730	325595	866	ZebraFinch
chr1	334239	361740	27502	ZebraFinch
chr1	370038	381591	11554	ZebraFinch
chr1	386311	398042	11732	ZebraFinch
chr1	398668	400433	1766	ZebraFinch
chr1	404316	406341	2026	ZebraFinch
chr1	412039	420438	8400	ZebraFinch
chr1	424501	525969	101469	ZebraFinch
chr1	532602	535807	3206	ZebraFinch
chr1	558937	624853	65917	ZebraFinch
chr1	626157	627328	1172	ZebraFinch
chr1	633999	644686	10688	ZebraFinch
chr1	648992	657606	8615	ZebraFinch
chr1	667652	668540	889	ZebraFinch
chr1	695965	700075	4111	ZebraFinch
chr1	714668	739816	25149	ZebraFinch
chr1	742374	743668	1295	ZebraFinch
chr1	748575	756231	7657	ZebraFinch
chr1	771708	793051	21344	ZebraFinch
chr1	798369	807297	8929	ZebraFinch
chr1	812861	828031	15171	ZebraFinch
chr1	834703	842747	8045	ZebraFinch
chr1	861732	880646	18915	ZebraFinch
chr1	885894	1110549	224656	ZebraFinch
chr1	1121882	1141692	19811	ZebraFinch
chr1	1159033	1180755	21723	ZebraFinch
chr1	1192833	1209975	17143	ZebraFinch
chr1	1218422	1222328	3907	ZebraFinch
chr1	1239320	1258143	18824	ZebraFinch
chr1	1268601	1368982	100382	ZebraFinch
chr1	1369669	1487236	117568	ZebraFinch
chr1	1498726	1505426	6701	ZebraFinch
chr1	1507558	1524226	16669	ZebraFinch
chr1	1528829	1606176	77348	ZebraFinch
chr1	1617562	1627358	9797	ZebraFinch
chr1	1628717	1667715	38999	ZebraFinch
chr1	1669177	1784944	115768	ZebraFinch
chr1	1785235	1796932	11698	ZebraFinch
chr1	1799404	1865732	66329	ZebraFinch
chr1	1866786	1962019	95234	ZebraFinch
chr1	1968682	1969503	822	ZebraFinch
chr1	1969990	1973239	3250	ZebraFinch
chr1	1978689	1982200	3512	ZebraFinch
chr1	1982616	1985692	3077	ZebraFinch
chr1	1995267	2024505	29239	ZebraFinch
chr1	2025046	2132865	107820	ZebraFinch
chr1	2136572	2142112	5541	ZebraFinch
chr1	2142378	2147607	5230	ZebraFinch
chr1	2148277	2149035	759	ZebraFinch
chr1	2149058	2195750	46693	ZebraFinch
chr1	2195792	2199403	3612	ZebraFinch
chr1	2200692	2209842	9151	ZebraFinch
chr1	2209985	2250727	40743	ZebraFinch
chr1	2251332	2252325	994	ZebraFinch
chr1	2253407	2257184	3778	ZebraFinch
chr1	2258544	2346162	87619	ZebraFinch
chr1	2351860	2375878	24019	ZebraFinch
chr1	2376009	2402466	26458	ZebraFinch
chr1	2404762	2406756	1995	ZebraFinch
chr1	2409973	2411177	1205	ZebraFinch
chr1	2411636	2707721	296086	ZebraFinch
chr1	2711360	2711892	533	ZebraFinch
chr1	2713018	2714648	1631	ZebraFinch
chr1	2717061	2739251	22191	ZebraFinch
chr1	2740193	2789377	49185	ZebraFinch
chr1	2789983	2808751	18769	ZebraFinch
chr1	2813284	2822529	9246	ZebraFinch
chr1	2831759	2880519	48761	ZebraFinch
chr1	2880828	2944212	63385	ZebraFinch
chr1	2945586	3180981	235396	ZebraFinch
chr1	3182115	3244299	62185	ZebraFinch
chr1	3244596	3372268	127673	ZebraFinch
chr1	3384145	3401167	17023	ZebraFinch
chr1	3403907	3527148	123242	ZebraFinch
chr1	3536325	3589678	53354	ZebraFinch
chr1	3590249	3679706	89458	ZebraFinch
chr1	3683797	3804639	120843	ZebraFinch
chr1	3804803	4219327	414525	ZebraFinch
chr1	4219882	4341539	121658	ZebraFinch
chr1	4341541	4363635	22095	ZebraFinch
chr1	4363637	4520080	156444	ZebraFinch
chr1	4520134	4522717	2584	ZebraFinch
chr1	4523044	4531366	8323	ZebraFinch
chr1	4531368	4617521	86154	ZebraFinch
chr1	4619916	4620954	1039	ZebraFinch
chr1	4623980	4760097	136118	ZebraFinch
chr1	4772416	4993375	220960	ZebraFinch
chr1	4995425	5343107	347683	ZebraFinch
chr1	5343109	5654048	310940	ZebraFinch
chr1	5654050	6667393	1013344	ZebraFinch
chr1	6667782	6764462	96681	ZebraFinch
chr1	6764547	7030802	266256	ZebraFinch
chr1	7031654	7367495	335842	ZebraFinch
chr1	7367625	7997507	629883	ZebraFinch
chr1	7997552	8090330	92779	ZebraFinch
chr1	8090332	8104616	14285	ZebraFinch
chr1	8106087	8119564	13478	ZebraFinch
chr1	8119566	8160564	40999	ZebraFinch
chr1	8160712	8609401	448690	ZebraFinch
chr1	8609911	8634134	24224	ZebraFinch
chr1	8641913	8644380	2468	ZebraFinch
chr1	8654878	9205238	550361	ZebraFinch
chr1	9205377	9400507	195131	ZebraFinch
chr1	9400760	9411334	10575	ZebraFinch
chr1	9411336	9510441	99106	ZebraFinch
chr1	9510443	9568887	58445	ZebraFinch
chr1	9568889	9919811	350923	ZebraFinch
chr1	9919923	9933280	13358	ZebraFinch
chr1	9933428	10050905	117478	ZebraFinch
chr1	10050910	10559548	508639	ZebraFinch
chr1	10559594	10852198	292605	ZebraFinch
chr1	10855295	10945356	90062	ZebraFinch
chr1	10945541	11181536	235996	ZebraFinch
chr1	11181540	11197838	16299	ZebraFinch
chr1	11198231	11316182	117952	ZebraFinch
chr1	11316223	11393516	77294	ZebraFinch
chr1	11398701	11400472	1772	ZebraFinch
chr1	11401108	11412426	11319	ZebraFinch
chr1	11412432	12179486	767055	ZebraFinch
chr1	12179557	12461962	282406	ZebraFinch
chr1	12462185	12497377	35193	ZebraFinch
chr1	12504596	13122493	617898	ZebraFinch
chr1	13122877	13374670	251794	ZebraFinch
chr1	13374673	13629480	254808	ZebraFinch
chr1	13629932	13641499	11568	ZebraFinch
chr1	13641501	14385619	744119	ZebraFinch
chr1	14386346	14539216	152871	ZebraFinch
chr1	14541989	14545080	3092	ZebraFinch
chr1	14547529	15382746	835218	ZebraFinch
chr1	15382827	15529255	146429	ZebraFinch
chr1	15529257	15706406	177150	ZebraFinch
chr1	15706444	15813805	107362	ZebraFinch
chr1	15813957	15883359	69403	ZebraFinch
chr1	15887334	15936170	48837	ZebraFinch
chr1	15936172	16197867	261696	ZebraFinch
chr1	16197870	16236756	38887	ZebraFinch
chr1	16236759	16369172	132414	ZebraFinch
chr1	16379928	16878953	499026	ZebraFinch
chr1	16878958	16901847	22890	ZebraFinch
chr1	16903549	17639838	736290	ZebraFinch
chr1	17640351	17943413	303063	ZebraFinch
chr1	17943416	18315550	372135	ZebraFinch
chr1	18315614	18496148	180535	ZebraFinch
chr1	18496256	18936769	440514	ZebraFinch
chr1	18936772	19188799	252028	ZebraFinch
chr1	19190385	19224341	33957	ZebraFinch
chr1	19224343	19554786	330444	ZebraFinch
chr1	19554812	19892869	338058	ZebraFinch
chr1	19893188	20185364	292177	ZebraFinch
chr1	20186106	20316192	130087	ZebraFinch
chr1	20316246	20694608	378363	ZebraFinch
chr1	20694734	20751240	56507	ZebraFinch
chr1	20751274	20827940	76667	ZebraFinch
chr1	20838456	21465126	626671	ZebraFinch
chr1	21465323	22162475	697153	ZebraFinch
chr1	22162930	22333385	170456	ZebraFinch
chr1	22333387	22462307	128921	ZebraFinch
chr1	22462402	22486922	24521	ZebraFinch
chr1	22489814	23516179	1026366	ZebraFinch
chr1	23516185	24271336	755152	ZebraFinch
chr1	24271417	24542704	271288	ZebraFinch
chr1	24542708	24552056	9349	ZebraFinch
chr1	24552146	24609985	57840	ZebraFinch
chr1	24609987	25188277	578291	ZebraFinch
chr1	25188312	25483408	295097	ZebraFinch
chr1	25483411	25832043	348633	ZebraFinch
chr1	25832093	26046116	214024	ZebraFinch
chr1	26046465	27537120	1490656	ZebraFinch
chr1	27537174	28905496	1368323	ZebraFinch
chr1	28907780	28910977	3198	ZebraFinch
chr1	28912683	29914720	1002038	ZebraFinch
chr1	29914755	30571377	656623	ZebraFinch
chr1	30571735	30864839	293105	ZebraFinch
chr1	30864846	31468427	603582	ZebraFinch
chr1	31469409	31684198	214790	ZebraFinch
chr1	31684272	32712953	1028682	ZebraFinch
chr1	32713268	33096222	382955	ZebraFinch
chr1	33096233	33860616	764384	ZebraFinch
chr1	33860684	34541441	680758	ZebraFinch
chr1	34542650	37477877	2935228	ZebraFinch
chr1	37477898	37716848	238951	ZebraFinch
chr1	37716850	38814567	1097718	ZebraFinch
chr1	38814570	40097394	1282825	ZebraFinch
chr1	40097431	40213791	116361	ZebraFinch
chr1	40216288	40218907	2620	ZebraFinch
chr1	40219679	40423734	204056	ZebraFinch
chr1	40424139	41022530	598392	ZebraFinch
chr1	41022651	42627654	1605004	ZebraFinch
chr1	42646360	42650514	4155	ZebraFinch
chr1	42657566	42917751	260186	ZebraFinch
chr1	42917848	43098733	180886	ZebraFinch
chr1	43098824	43167405	68582	ZebraFinch
chr1	43172629	43183030	10402	ZebraFinch
chr1	43183124	44256598	1073475	ZebraFinch
chr1	44256600	44375933	119334	ZebraFinch
chr1	44376163	44598049	221887	ZebraFinch
chr1	44598126	44651031	52906	ZebraFinch
chr1	44651080	45321362	670283	ZebraFinch
chr1	45327049	45484891	157843	ZebraFinch
chr1	45487248	46043711	556464	ZebraFinch
chr1	46046224	46120222	73999	ZebraFinch
chr1	46125916	46364958	239043	ZebraFinch
chr1	46364969	46367927	2959	ZebraFinch
chr1	46368051	46598862	230812	ZebraFinch
chr1	46599701	48223366	1623666	ZebraFinch
chr1	48223368	48409094	185727	ZebraFinch
chr1	48409757	49241444	831688	ZebraFinch
chr1	49241447	49340819	99373	ZebraFinch
chr1	49340822	51509279	2168458	ZebraFinch
chr1	51509292	51519506	10215	ZebraFinch
chr1	51519900	52302465	782566	ZebraFinch
chr1	52302662	53950850	1648189	ZebraFinch
chr1	53950987	53962512	11526	ZebraFinch
chr1	53962623	54082174	119552	ZebraFinch
chr1	54082179	54333595	251417	ZebraFinch
chr1	54343350	54504439	161090	ZebraFinch
chr1	54504487	56531869	2027383	ZebraFinch
chr1	56532181	56679069	146889	ZebraFinch
chr1	56679292	56994038	314747	ZebraFinch
chr1	56994053	57259913	265861	ZebraFinch
chr1	57260644	59392362	2131719	ZebraFinch
chr1	59392383	59588907	196525	ZebraFinch
chr1	59588909	59898238	309330	ZebraFinch
chr1	59898457	59954181	55725	ZebraFinch
chr1	59954188	60287045	332858	ZebraFinch
chr1	60287176	60861625	574450	ZebraFinch
chr1	60861627	61056890	195264	ZebraFinch
chr1	61056893	62778724	1721832	ZebraFinch
chr1	62778890	62787246	8357	ZebraFinch
chr1	62787285	62974101	186817	ZebraFinch
chr1	62976562	62978669	2108	ZebraFinch
chr1	62978910	63068454	89545	ZebraFinch
chr1	63068456	63454408	385953	ZebraFinch
chr1	63461232	63464949	3718	ZebraFinch
chr1	63467461	63650149	182689	ZebraFinch
chr1	63650172	63658084	7913	ZebraFinch
chr1	63658092	63686783	28692	ZebraFinch
chr1	63688650	63689896	1247	ZebraFinch
chr1	63717580	63721229	3650	ZebraFinch
chr1	63729546	63781522	51977	ZebraFinch
chr1	63788441	64189856	401416	ZebraFinch
chr1	64190055	64354103	164049	ZebraFinch
chr1	64354105	65078376	724272	ZebraFinch
chr1	65078378	65323230	244853	ZebraFinch
chr1	65327102	65345233	18132	ZebraFinch
chr1	65345541	65358801	13261	ZebraFinch
chr1	65362057	65460889	98833	ZebraFinch
chr1	65460893	65917570	456678	ZebraFinch
chr1	65918694	66682956	764263	ZebraFinch
chr1	66684503	67191447	506945	ZebraFinch
chr1	67191766	68126596	934831	ZebraFinch
chr1	68126851	69034170	907320	ZebraFinch
chr1	69040883	69086113	45231	ZebraFinch
chr1	69086211	70797578	1711368	ZebraFinch
chr1	70797600	71255096	457497	ZebraFinch
chr1	71255184	71269316	14133	ZebraFinch
chr1	71269496	71613639	344144	ZebraFinch
chr1	71613682	72592425	978744	ZebraFinch
chr1	72592428	72662417	69990	ZebraFinch
chr1	72664352	72667296	2945	ZebraFinch
chr1	72668083	72894203	226121	ZebraFinch
chr1	72894205	73272283	378079	ZebraFinch
chr1	73272302	73275345	3044	ZebraFinch
chr1	73275703	74341558	1065856	ZebraFinch
chr1	74341947	74551705	209759	ZebraFinch
chr1	74552778	74589998	37221	ZebraFinch
chr1	74590007	74982845	392839	ZebraFinch
chr1	74982866	76411455	1428590	ZebraFinch
chr1	76411457	77364256	952800	ZebraFinch
chr1	77365227	77719443	354217	ZebraFinch
chr1	77719644	78641944	922301	ZebraFinch
chr1	78650702	78959014	308313	ZebraFinch
chr1	78959016	80166055	1207040	ZebraFinch
chr1	80166418	80479535	313118	ZebraFinch
chr1	80479587	80582709	103123	ZebraFinch
chr1	80583458	80853992	270535	ZebraFinch
chr1	80861760	80942094	80335	ZebraFinch
chr1	80942105	81706343	764239	ZebraFinch
chr1	81707706	84268470	2560765	ZebraFinch
chr1	84268487	84488835	220349	ZebraFinch
chr1	84488847	85127111	638265	ZebraFinch
chr1	85127135	85862641	735507	ZebraFinch
chr1	85862649	85863248	600	ZebraFinch
chr1	85868866	85894635	25770	ZebraFinch
chr1	85894661	86453111	558451	ZebraFinch
chr1	86453605	86464199	10595	ZebraFinch
chr1	86484147	87066140	581994	ZebraFinch
chr1	87076580	87252862	176283	ZebraFinch
chr1	87253308	87256640	3333	ZebraFinch
chr1	87259844	87359708	99865	ZebraFinch
chr1	87359810	87368894	9085	ZebraFinch
chr1	87370077	87643666	273590	ZebraFinch
chr1	87644039	87782345	138307	ZebraFinch
chr1	87782347	88110306	327960	ZebraFinch
chr1	88110437	88646298	535862	ZebraFinch
chr1	88646516	89810566	1164051	ZebraFinch
chr1	89810589	90302976	492388	ZebraFinch
chr1	90303032	90396749	93718	ZebraFinch
chr1	90399699	90523497	123799	ZebraFinch
chr1	90524004	91236691	712688	ZebraFinch
chr1	91236881	93518806	2281926	ZebraFinch
chr1	93525064	93540359	15296	ZebraFinch
chr1	93541306	93568529	27224	ZebraFinch
chr1	93568531	93982445	413915	ZebraFinch
chr1	93982523	94017768	35246	ZebraFinch
chr1	94017807	94085964	68158	ZebraFinch
chr1	94097763	94236239	138477	ZebraFinch
chr1	94236241	94467559	231319	ZebraFinch
chr1	94475157	94568858	93702	ZebraFinch
chr1	94569759	94577476	7718	ZebraFinch
chr1	94578664	94649854	71191	ZebraFinch
chr1	94650441	94675274	24834	ZebraFinch
chr1	94683354	94733475	50122	ZebraFinch
chr1	94738766	94785677	46912	ZebraFinch
chr1	94793407	94823263	29857	ZebraFinch
chr1	94823287	95011669	188383	ZebraFinch
chr1	95012874	95049749	36876	ZebraFinch
chr1	95049752	95252679	202928	ZebraFinch
chr1	95252946	95346256	93311	ZebraFinch
chr1	95346741	95484951	138211	ZebraFinch
chr1	95484979	95749482	264504	ZebraFinch
chr1	95749489	95755682	6194	ZebraFinch
chr1	95756014	95978873	222860	ZebraFinch
chr1	95978875	96713186	734312	ZebraFinch
chr1	96716535	96717384	850	ZebraFinch
chr1	96717692	97023628	305937	ZebraFinch
chr1	97027774	97200436	172663	ZebraFinch
chr1	97209507	97559305	349799	ZebraFinch
chr1	97559315	97582270	22956	ZebraFinch
chr1	97582272	97615799	33528	ZebraFinch
chr1	97615801	97896438	280638	ZebraFinch
chr1	97896443	98128757	232315	ZebraFinch
chr1	98135964	98136540	577	ZebraFinch
chr1	98140210	98141252	1043	ZebraFinch
chr1	98152681	98154261	1581	ZebraFinch
chr1	98157391	98192622	35232	ZebraFinch
chr1	98207743	98280537	72795	ZebraFinch
chr1	98289566	98298478	8913	ZebraFinch
chr1	98298485	98406379	107895	ZebraFinch
chr1	98407199	98408119	921	ZebraFinch
chr1	98419820	98471989	52170	ZebraFinch
chr1	98485832	98504582	18751	ZebraFinch
chr1	98504607	98511526	6920	ZebraFinch
chr1	98511697	98528490	16794	ZebraFinch
chr1	98538233	98593198	54966	ZebraFinch
chr1	98594021	99202844	608824	ZebraFinch
chr1	99202846	99364586	161741	ZebraFinch
chr1	99372281	99911405	539125	ZebraFinch
chr1	99911650	99976171	64522	ZebraFinch
chr1	99982048	100320902	338855	ZebraFinch
chr1	100328315	100329738	1424	ZebraFinch
chr1	100333365	100449886	116522	ZebraFinch
chr1	100449888	100491114	41227	ZebraFinch
chr1	100497350	100512812	15463	ZebraFinch
chr1	100529993	100557937	27945	ZebraFinch
chr1	100557939	100570257	12319	ZebraFinch
chr1	100579146	100690613	111468	ZebraFinch
chr1	100695779	100698591	2813	ZebraFinch
chr1	100699068	100749665	50598	ZebraFinch
chr1	100767377	100797529	30153	ZebraFinch
chr1	100800671	100807161	6491	ZebraFinch
chr1	100808851	100835080	26230	ZebraFinch
chr1	100839484	100841749	2266	ZebraFinch
chr1	100855749	100881574	25826	ZebraFinch
chr1	100885467	100966728	81262	ZebraFinch
chr1	100969344	100971286	1943	ZebraFinch
chr1	100974978	101044477	69500	ZebraFinch
chr1	101068072	101166867	98796	ZebraFinch
chr1	101182153	101189285	7133	ZebraFinch
chr1	101205362	101206226	865	ZebraFinch
chr1	101220792	101228766	7975	ZebraFinch
chr1	101243224	101256128	12905	ZebraFinch
chr1	101261141	101290062	28922	ZebraFinch
chr1	101299068	101311027	11960	ZebraFinch
chr1	101311140	101318245	7106	ZebraFinch
chr1	101330055	101340782	10728	ZebraFinch
chr1	101354350	101381638	27289	ZebraFinch
chr1	101381856	101383588	1733	ZebraFinch
chr1	101387927	101393176	5250	ZebraFinch
chr1	101394029	101394655	627	ZebraFinch
chr1	101399468	101406691	7224	ZebraFinch
chr1	101408928	101411680	2753	ZebraFinch
chr1	101412004	101414384	2381	ZebraFinch
chr1	101415982	101416819	838	ZebraFinch
chr1	101422822	101432392	9571	ZebraFinch
chr1	101434739	101435045	307	ZebraFinch
chr1	101435049	101485472	50424	ZebraFinch
chr1	101485594	101505199	19606	ZebraFinch
chr1	101505227	101531239	26013	ZebraFinch
chr1	101531474	101570293	38820	ZebraFinch
chr1	101576027	101605253	29227	ZebraFinch
chr1	101612977	101633372	20396	ZebraFinch
chr1	101642676	101682092	39417	ZebraFinch
chr1	101692798	101772310	79513	ZebraFinch
chr1	101782032	101808669	26638	ZebraFinch
chr1	101814669	101886544	71876	ZebraFinch
chr1	101886857	101889064	2208	ZebraFinch
chr1	101898647	101909301	10655	ZebraFinch
chr1	101914828	101961163	46336	ZebraFinch
chr1	101977910	101997532	19623	ZebraFinch
chr1	102003878	102008807	4930	ZebraFinch
chr1	102018842	102061038	42197	ZebraFinch
chr1	102061093	102063401	2309	ZebraFinch
chr1	102063648	102320008	256361	ZebraFinch
chr1	102320015	102327657	7643	ZebraFinch
chr1	102361732	102366002	4271	ZebraFinch
chr1	102366004	102629397	263394	ZebraFinch
chr1	102635736	103137546	501811	ZebraFinch
chr1	103137564	103255011	117448	ZebraFinch
chr1	103256158	103322054	65897	ZebraFinch
chr1	103322067	103628966	306900	ZebraFinch
chr1	103629020	103630115	1096	ZebraFinch
chr1	103637542	103664252	26711	ZebraFinch
chr1	103664255	103758628	94374	ZebraFinch
chr1	103758737	103812947	54211	ZebraFinch
chr1	103813024	104868135	1055112	ZebraFinch
chr1	104868139	104979450	111312	ZebraFinch
chr1	104979453	106065853	1086401	ZebraFinch
chr1	106066819	106067679	861	ZebraFinch
chr1	106068117	106071984	3868	ZebraFinch
chr1	106081317	106506653	425337	ZebraFinch
chr1	106508476	106926889	418414	ZebraFinch
chr1	106926971	108882254	1955284	ZebraFinch
chr1	108882256	110803172	1920917	ZebraFinch
chr1	110803201	111095048	291848	ZebraFinch
chr1	111095068	111830395	735328	ZebraFinch
chr1	111830458	112023709	193252	ZebraFinch
chr1	112023729	112182538	158810	ZebraFinch
chr1	112182541	112287324	104784	ZebraFinch
chr1	112287335	112345403	58069	ZebraFinch
chr1	112348269	112355701	7433	ZebraFinch
chr1	112355822	112461916	106095	ZebraFinch
chr1	112461919	112837196	375278	ZebraFinch
chr1	112838627	113179105	340479	ZebraFinch
chr1	113179752	113184669	4918	ZebraFinch
chr1	113185426	113253669	68244	ZebraFinch
chr1	113253730	113266302	12573	ZebraFinch
chr1	113266554	113298983	32430	ZebraFinch
chr1	113299237	113408938	109702	ZebraFinch
chr1	113413833	113574003	160171	ZebraFinch
chr1	113574548	113887328	312781	ZebraFinch
chr1	113898573	114056119	157547	ZebraFinch
chr1	114056144	114059306	3163	ZebraFinch
chr1A	7188	97097	89910	ZebraFinch
chr1A	109021	114513	5493	ZebraFinch
chr1A	115312	136925	21614	ZebraFinch
chr1A	138147	144999	6853	ZebraFinch
chr1A	151071	169486	18416	ZebraFinch
chr1A	173841	175480	1640	ZebraFinch
chr1A	176889	191027	14139	ZebraFinch
chr1A	191127	275554	84428	ZebraFinch
chr1A	275631	285888	10258	ZebraFinch
chr1A	293392	296900	3509	ZebraFinch
chr1A	298476	300287	1812	ZebraFinch
chr1A	301652	348708	47057	ZebraFinch
chr1A	376387	380462	4076	ZebraFinch
chr1A	424859	426825	1967	ZebraFinch
chr1A	433545	436778	3234	ZebraFinch
chr1A	437108	449518	12411	ZebraFinch
chr1A	450164	513679	63516	ZebraFinch
chr1A	519282	562835	43554	ZebraFinch
chr1A	568073	576143	8071	ZebraFinch
chr1A	577639	579036	1398	ZebraFinch
chr1A	581415	606524	25110	ZebraFinch
chr1A	606569	643072	36504	ZebraFinch
chr1A	728215	761483	33269	ZebraFinch
chr1A	792441	824209	31769	ZebraFinch
chr1A	839304	1035390	196087	ZebraFinch
chr1A	1052130	1217811	165682	ZebraFinch
chr1A	1222130	1224402	2273	ZebraFinch
chr1A	1232303	1292185	59883	ZebraFinch
chr1A	1292224	1387897	95674	ZebraFinch
chr1A	1388046	1463304	75259	ZebraFinch
chr1A	1477083	1481160	4078	ZebraFinch
chr1A	1481176	1502818	21643	ZebraFinch
chr1A	1505371	1507985	2615	ZebraFinch
chr1A	1508068	1666799	158732	ZebraFinch
chr1A	1667033	1704884	37852	ZebraFinch
chr1A	1704886	1723391	18506	ZebraFinch
chr1A	1723856	1730976	7121	ZebraFinch
chr1A	1732175	1832818	100644	ZebraFinch
chr1A	1833503	2134317	300815	ZebraFinch
chr1A	2134607	2316201	181595	ZebraFinch
chr1A	2316318	2320749	4432	ZebraFinch
chr1A	2320921	2733222	412302	ZebraFinch
chr1A	2733234	2761692	28459	ZebraFinch
chr1A	2761694	2825621	63928	ZebraFinch
chr1A	2825663	2899271	73609	ZebraFinch
chr1A	2900441	3072219	171779	ZebraFinch
chr1A	3081027	4804595	1723569	ZebraFinch
chr1A	4804597	6191189	1386593	ZebraFinch
chr1A	6191254	6563156	371903	ZebraFinch
chr1A	6563158	6583479	20322	ZebraFinch
chr1A	6583481	6690099	106619	ZebraFinch
chr1A	6690101	7380011	689911	ZebraFinch
chr1A	7385293	8771966	1386674	ZebraFinch
chr1A	8772144	8862979	90836	ZebraFinch
chr1A	8863080	8897019	33940	ZebraFinch
chr1A	8897139	8938066	40928	ZebraFinch
chr1A	8938069	9443183	505115	ZebraFinch
chr1A	9443340	9603887	160548	ZebraFinch
chr1A	9603927	9953206	349280	ZebraFinch
chr1A	9953208	10248983	295776	ZebraFinch
chr1A	10249092	11756693	1507602	ZebraFinch
chr1A	11756758	11968919	212162	ZebraFinch
chr1A	11969066	12011420	42355	ZebraFinch
chr1A	12011422	12429129	417708	ZebraFinch
chr1A	12429246	13410999	981754	ZebraFinch
chr1A	13411003	13562216	151214	ZebraFinch
chr1A	13563483	13663089	99607	ZebraFinch
chr1A	13663095	14029434	366340	ZebraFinch
chr1A	14029436	14416416	386981	ZebraFinch
chr1A	14416547	14505174	88628	ZebraFinch
chr1A	14505356	15076676	571321	ZebraFinch
chr1A	15076850	15142188	65339	ZebraFinch
chr1A	15142303	15327081	184779	ZebraFinch
chr1A	15327158	17190425	1863268	ZebraFinch
chr1A	17191474	19127110	1935637	ZebraFinch
chr1A	19128003	19141522	13520	ZebraFinch
chr1A	19141560	19211379	69820	ZebraFinch
chr1A	19212316	19739811	527496	ZebraFinch
chr1A	19739956	20272577	532622	ZebraFinch
chr1A	20272614	21395498	1122885	ZebraFinch
chr1A	21396689	21478165	81477	ZebraFinch
chr1A	21478495	22397940	919446	ZebraFinch
chr1A	22398161	22429648	31488	ZebraFinch
chr1A	22430228	22447851	17624	ZebraFinch
chr1A	22448831	22502098	53268	ZebraFinch
chr1A	22503140	23060192	557053	ZebraFinch
chr1A	23060308	24170400	1110093	ZebraFinch
chr1A	24170576	24857307	686732	ZebraFinch
chr1A	24858060	25269977	411918	ZebraFinch
chr1A	25270254	26116130	845877	ZebraFinch
chr1A	26116673	26860358	743686	ZebraFinch
chr1A	26860384	27443001	582618	ZebraFinch
chr1A	27444605	27891569	446965	ZebraFinch
chr1A	27891609	28574311	682703	ZebraFinch
chr1A	28574354	28682906	108553	ZebraFinch
chr1A	28682918	29387738	704821	ZebraFinch
chr1A	29387884	29472288	84405	ZebraFinch
chr1A	29472485	29515659	43175	ZebraFinch
chr1A	29515666	30612751	1097086	ZebraFinch
chr1A	30612856	31717359	1104504	ZebraFinch
chr1A	31717361	31780373	63013	ZebraFinch
chr1A	31789204	31791459	2256	ZebraFinch
chr1A	31804396	32040320	235925	ZebraFinch
chr1A	32040394	32048995	8602	ZebraFinch
chr1A	32049131	32301804	252674	ZebraFinch
chr1A	32302002	33751061	1449060	ZebraFinch
chr1A	33751133	34386399	635267	ZebraFinch
chr1A	34386459	34937835	551377	ZebraFinch
chr1A	34937882	35319623	381742	ZebraFinch
chr1A	35319699	35771412	451714	ZebraFinch
chr1A	35771621	36579964	808344	ZebraFinch
chr1A	36580132	37057535	477404	ZebraFinch
chr1A	37057537	37873772	816236	ZebraFinch
chr1A	37873776	37963553	89778	ZebraFinch
chr1A	37963583	39395344	1431762	ZebraFinch
chr1A	39395539	40008718	613180	ZebraFinch
chr1A	40017465	40841537	824073	ZebraFinch
chr1A	40848003	41426831	578829	ZebraFinch
chr1A	41426933	41452728	25796	ZebraFinch
chr1A	41452796	41468524	15729	ZebraFinch
chr1A	41469079	43367358	1898280	ZebraFinch
chr1A	43367764	44115914	748151	ZebraFinch
chr1A	44116181	44982055	865875	ZebraFinch
chr1A	44982063	45680759	698697	ZebraFinch
chr1A	45694030	45715314	21285	ZebraFinch
chr1A	45715478	45720186	4709	ZebraFinch
chr1A	45721629	45722126	498	ZebraFinch
chr1A	45726549	46366426	639878	ZebraFinch
chr1A	46367077	46623875	256799	ZebraFinch
chr1A	46624407	46625226	820	ZebraFinch
chr1A	46625271	47144578	519308	ZebraFinch
chr1A	47145515	47440793	295279	ZebraFinch
chr1A	47442764	47725910	283147	ZebraFinch
chr1A	47726764	47732031	5268	ZebraFinch
chr1A	47732486	48446404	713919	ZebraFinch
chr1A	48447126	48717030	269905	ZebraFinch
chr1A	48717034	49142862	425829	ZebraFinch
chr1A	49143835	49199081	55247	ZebraFinch
chr1A	49199106	50773704	1574599	ZebraFinch
chr1A	50776597	50780357	3761	ZebraFinch
chr1A	50783373	50833572	50200	ZebraFinch
chr1A	50833604	51094511	260908	ZebraFinch
chr1A	51107162	51114335	7174	ZebraFinch
chr1A	51116838	51197224	80387	ZebraFinch
chr1A	51197278	51564614	367337	ZebraFinch
chr1A	51564666	51836585	271920	ZebraFinch
chr1A	51836587	52892099	1055513	ZebraFinch
chr1A	52892155	53259911	367757	ZebraFinch
chr1A	53260635	53339737	79103	ZebraFinch
chr1A	53339739	54153155	813417	ZebraFinch
chr1A	54153174	54330532	177359	ZebraFinch
chr1A	54330810	54709327	378518	ZebraFinch
chr1A	54709383	54928035	218653	ZebraFinch
chr1A	54928214	55115418	187205	ZebraFinch
chr1A	55115469	55322198	206730	ZebraFinch
chr1A	55322734	55620302	297569	ZebraFinch
chr1A	55620792	55906944	286153	ZebraFinch
chr1A	55907028	56224472	317445	ZebraFinch
chr1A	56224518	56572000	347483	ZebraFinch
chr1A	56572251	56749836	177586	ZebraFinch
chr1A	56754664	56964757	210094	ZebraFinch
chr1A	56964833	57239876	275044	ZebraFinch
chr1A	57245461	57351918	106458	ZebraFinch
chr1A	57351950	57361224	9275	ZebraFinch
chr1A	57362315	57395049	32735	ZebraFinch
chr1A	57395950	57791383	395434	ZebraFinch
chr1A	57791468	57820983	29516	ZebraFinch
chr1A	57821011	57829582	8572	ZebraFinch
chr1A	57830206	58016476	186271	ZebraFinch
chr1A	58017008	58095277	78270	ZebraFinch
chr1A	58099575	58550733	451159	ZebraFinch
chr1A	58550735	58839133	288399	ZebraFinch
chr1A	58846236	58944375	98140	ZebraFinch
chr1A	58944747	59067194	122448	ZebraFinch
chr1A	59067555	59268337	200783	ZebraFinch
chr1A	59273506	59307450	33945	ZebraFinch
chr1A	59319534	59382687	63154	ZebraFinch
chr1A	59389090	59441075	51986	ZebraFinch
chr1A	59446951	59447824	874	ZebraFinch
chr1A	59450744	59457510	6767	ZebraFinch
chr1A	59458569	59459629	1061	ZebraFinch
chr1A	59500603	59502382	1780	ZebraFinch
chr1A	59511883	59545518	33636	ZebraFinch
chr1A	59552365	59595522	43158	ZebraFinch
chr1A	59603979	59609831	5853	ZebraFinch
chr1A	59610168	59622283	12116	ZebraFinch
chr1A	59642741	59647470	4730	ZebraFinch
chr1A	59664900	59707757	42858	ZebraFinch
chr1A	59712937	59824892	111956	ZebraFinch
chr1A	59825135	59838041	12907	ZebraFinch
chr1A	59844259	59957722	113464	ZebraFinch
chr1A	59976760	59990452	13693	ZebraFinch
chr1A	59998401	60039944	41544	ZebraFinch
chr1A	60050042	60147902	97861	ZebraFinch
chr1A	60148227	60174225	25999	ZebraFinch
chr1A	60184623	60185462	840	ZebraFinch
chr1A	60198821	60201392	2572	ZebraFinch
chr1A	60209212	60286714	77503	ZebraFinch
chr1A	60291980	60293828	1849	ZebraFinch
chr1A	60297413	60298030	618	ZebraFinch
chr1A	60300408	60475547	175140	ZebraFinch
chr1A	60495358	60568915	73558	ZebraFinch
chr1A	60575347	60621021	45675	ZebraFinch
chr1A	60649749	60653349	3601	ZebraFinch
chr1A	60663698	60830706	167009	ZebraFinch
chr1A	60837659	60844100	6442	ZebraFinch
chr1A	60849746	60851457	1712	ZebraFinch
chr1A	60860993	60870015	9023	ZebraFinch
chr1A	60870017	61041182	171166	ZebraFinch
chr1A	61046751	61200508	153758	ZebraFinch
chr1A	61200555	61337907	137353	ZebraFinch
chr1A	61338502	61347667	9166	ZebraFinch
chr1A	61353863	61395105	41243	ZebraFinch
chr1A	61395874	61410404	14531	ZebraFinch
chr1A	61416949	61510461	93513	ZebraFinch
chr1A	61532846	61616860	84015	ZebraFinch
chr1A	61625367	61659251	33885	ZebraFinch
chr1A	61668082	61680454	12373	ZebraFinch
chr1A	61688705	61689472	768	ZebraFinch
chr1A	61695556	61699475	3920	ZebraFinch
chr1A	61704942	61746583	41642	ZebraFinch
chr1A	61747269	61751286	4018	ZebraFinch
chr1A	61767845	61770172	2328	ZebraFinch
chr1A	61774935	61778709	3775	ZebraFinch
chr1A	61839245	61948622	109378	ZebraFinch
chr1A	61950086	61957238	7153	ZebraFinch
chr1A	62003247	62018915	15669	ZebraFinch
chr1A	62021203	62022130	928	ZebraFinch
chr1A	62026107	62061120	35014	ZebraFinch
chr1A	62067387	62144017	76631	ZebraFinch
chr1A	62155835	62229702	73868	ZebraFinch
chr1A	62232481	62345682	113202	ZebraFinch
chr1A	62345759	63349549	1003791	ZebraFinch
chr1A	63355145	63360877	5733	ZebraFinch
chr1A	63378174	63380036	1863	ZebraFinch
chr1A	63396016	63398568	2553	ZebraFinch
chr1A	63407033	63408354	1322	ZebraFinch
chr1A	63474036	63485222	11187	ZebraFinch
chr1A	63493927	63499776	5850	ZebraFinch
chr1A	63510250	63546868	36619	ZebraFinch
chr1A	63565189	63612890	47702	ZebraFinch
chr1A	63640688	63658062	17375	ZebraFinch
chr1A	63676658	63858061	181404	ZebraFinch
chr1A	63865573	64704874	839302	ZebraFinch
chr1A	64704876	64826751	121876	ZebraFinch
chr1A	64831818	64833294	1477	ZebraFinch
chr1A	64834052	64927857	93806	ZebraFinch
chr1A	64927952	64941077	13126	ZebraFinch
chr1A	64946054	65024228	78175	ZebraFinch
chr1A	65024336	65704600	680265	ZebraFinch
chr1A	65709367	65710083	717	ZebraFinch
chr1A	65714261	65859434	145174	ZebraFinch
chr1A	65862196	65874008	11813	ZebraFinch
chr1A	65875384	66290193	414810	ZebraFinch
chr1A	66290200	66331936	41737	ZebraFinch
chr1A	66334032	66530418	196387	ZebraFinch
chr1A	66531053	67162534	631482	ZebraFinch
chr1A	67162746	67583443	420698	ZebraFinch
chr1A	67587383	67602737	15355	ZebraFinch
chr1A	67603389	67878866	275478	ZebraFinch
chr1A	67878915	68136084	257170	ZebraFinch
chr1A	68136377	68597018	460642	ZebraFinch
chr1A	68599843	68605710	5868	ZebraFinch
chr1A	68609656	68799397	189742	ZebraFinch
chr1A	68799504	69902419	1102916	ZebraFinch
chr1A	69907204	69911216	4013	ZebraFinch
chr1A	69911500	69912873	1374	ZebraFinch
chr1A	69913085	69915144	2060	ZebraFinch
chr1A	69933577	70564224	630648	ZebraFinch
chr1A	70570811	70584963	14153	ZebraFinch
chr1A	70594342	70836336	241995	ZebraFinch
chr1A	70843497	71068379	224883	ZebraFinch
chr1A	71077505	71085927	8423	ZebraFinch
chr1A	71091461	71206246	114786	ZebraFinch
chr1A	71213121	71228059	14939	ZebraFinch
chr1A	71236441	71245321	8881	ZebraFinch
chr1A	71254206	71349355	95150	ZebraFinch
chr1A	71356187	71365203	9017	ZebraFinch
chr2	90	14744	14655	ZebraFinch
chr2	17535	22489	4955	ZebraFinch
chr2	45197	46274	1078	ZebraFinch
chr2	57380	95269	37890	ZebraFinch
chr2	103447	106127	2681	ZebraFinch
chr2	107097	110833	3737	ZebraFinch
chr2	118460	134976	16517	ZebraFinch
chr2	142534	411388	268855	ZebraFinch
chr2	411390	442622	31233	ZebraFinch
chr2	447678	450692	3015	ZebraFinch
chr2	461954	555359	93406	ZebraFinch
chr2	588172	588688	517	ZebraFinch
chr2	596305	713902	117598	ZebraFinch
chr2	713958	725207	11250	ZebraFinch
chr2	725739	726456	718	ZebraFinch
chr2	726646	898998	172353	ZebraFinch
chr2	912184	913187	1004	ZebraFinch
chr2	960207	961640	1434	ZebraFinch
chr2	976489	977460	972	ZebraFinch
chr2	983762	984089	328	ZebraFinch
chr2	1020895	1022863	1969	ZebraFinch
chr2	1035354	1036507	1154	ZebraFinch
chr2	1036977	1041790	4814	ZebraFinch
chr2	1042520	1336389	293870	ZebraFinch
chr2	1345214	1347118	1905	ZebraFinch
chr2	1348518	1349065	548	ZebraFinch
chr2	1349637	1532008	182372	ZebraFinch
chr2	1534191	1535980	1790	ZebraFinch
chr2	1537145	1627269	90125	ZebraFinch
chr2	1633476	1921437	287962	ZebraFinch
chr2	1925147	1985227	60081	ZebraFinch
chr2	1985229	2050770	65542	ZebraFinch
chr2	2052693	2056088	3396	ZebraFinch
chr2	2056162	2164863	108702	ZebraFinch
chr2	2165057	2203589	38533	ZebraFinch
chr2	2204208	2417160	212953	ZebraFinch
chr2	2417282	2496315	79034	ZebraFinch
chr2	2496425	2532829	36405	ZebraFinch
chr2	2533780	2595628	61849	ZebraFinch
chr2	2597311	2808187	210877	ZebraFinch
chr2	2808192	2808467	276	ZebraFinch
chr2	2808469	3021464	212996	ZebraFinch
chr2	3021763	3029338	7576	ZebraFinch
chr2	3029722	3115228	85507	ZebraFinch
chr2	3115521	3194832	79312	ZebraFinch
chr2	3194834	3339581	144748	ZebraFinch
chr2	3339583	3356329	16747	ZebraFinch
chr2	3356331	3492814	136484	ZebraFinch
chr2	3495232	3621763	126532	ZebraFinch
chr2	3621765	3760979	139215	ZebraFinch
chr2	3760990	3954167	193178	ZebraFinch
chr2	3954169	4159294	205126	ZebraFinch
chr2	4167293	4299263	131971	ZebraFinch
chr2	4299265	4457937	158673	ZebraFinch
chr2	4457948	4597464	139517	ZebraFinch
chr2	4597467	4654226	56760	ZebraFinch
chr2	4654274	4794646	140373	ZebraFinch
chr2	4794981	4806568	11588	ZebraFinch
chr2	4806571	5113477	306907	ZebraFinch
chr2	5142070	5392642	250573	ZebraFinch
chr2	5395542	5595604	200063	ZebraFinch
chr2	5595609	6284828	689220	ZebraFinch
chr2	6284833	6285708	876	ZebraFinch
chr2	6285768	6424247	138480	ZebraFinch
chr2	6424540	6426856	2317	ZebraFinch
chr2	6436093	6650065	213973	ZebraFinch
chr2	6650418	6947637	297220	ZebraFinch
chr2	6947650	7127977	180328	ZebraFinch
chr2	7128008	7244794	116787	ZebraFinch
chr2	7244800	7345678	100879	ZebraFinch
chr2	7346332	7447744	101413	ZebraFinch
chr2	7447773	7461406	13634	ZebraFinch
chr2	7468930	7503058	34129	ZebraFinch
chr2	7503324	7632016	128693	ZebraFinch
chr2	7634955	7848814	213860	ZebraFinch
chr2	7849152	8241437	392286	ZebraFinch
chr2	8241459	8466137	224679	ZebraFinch
chr2	8467106	9085110	618005	ZebraFinch
chr2	9085283	10712011	1626729	ZebraFinch
chr2	10712013	10901990	189978	ZebraFinch
chr2	10902044	11685638	783595	ZebraFinch
chr2	11685640	11821422	135783	ZebraFinch
chr2	11823523	12118264	294742	ZebraFinch
chr2	12118767	12186937	68171	ZebraFinch
chr2	12198701	12200626	1926	ZebraFinch
chr2	12200840	12202498	1659	ZebraFinch
chr2	12202511	12659430	456920	ZebraFinch
chr2	12659463	13160472	501010	ZebraFinch
chr2	13160477	13176406	15930	ZebraFinch
chr2	13181693	13190638	8946	ZebraFinch
chr2	13205343	13209043	3701	ZebraFinch
chr2	13231713	13233741	2029	ZebraFinch
chr2	13244323	14062991	818669	ZebraFinch
chr2	14063170	14095209	32040	ZebraFinch
chr2	14095211	14616651	521441	ZebraFinch
chr2	14616745	14843386	226642	ZebraFinch
chr2	14843551	14959800	116250	ZebraFinch
chr2	14967765	15869209	901445	ZebraFinch
chr2	15871016	16446605	575590	ZebraFinch
chr2	16446641	16468109	21469	ZebraFinch
chr2	16468152	16477284	9133	ZebraFinch
chr2	16477401	17692893	1215493	ZebraFinch
chr2	17692929	18120605	427677	ZebraFinch
chr2	18120609	18138784	18176	ZebraFinch
chr2	18138812	18551676	412865	ZebraFinch
chr2	18552300	19359401	807102	ZebraFinch
chr2	19359528	19434194	74667	ZebraFinch
chr2	19434197	19565411	131215	ZebraFinch
chr2	19565488	20435161	869674	ZebraFinch
chr2	20435163	21414560	979398	ZebraFinch
chr2	21414766	21902642	487877	ZebraFinch
chr2	21909608	22012662	103055	ZebraFinch
chr2	22013423	22600959	587537	ZebraFinch
chr2	22606913	23027614	420702	ZebraFinch
chr2	23028471	23275902	247432	ZebraFinch
chr2	23275992	23494970	218979	ZebraFinch
chr2	23494972	24044580	549609	ZebraFinch
chr2	24044586	24175138	130553	ZebraFinch
chr2	24175169	25064219	889051	ZebraFinch
chr2	25064221	25139980	75760	ZebraFinch
chr2	25162595	25347512	184918	ZebraFinch
chr2	25347591	26441065	1093475	ZebraFinch
chr2	26441284	26744266	302983	ZebraFinch
chr2	26744510	27143345	398836	ZebraFinch
chr2	27143364	27251263	107900	ZebraFinch
chr2	27251381	28340275	1088895	ZebraFinch
chr2	28340277	28690672	350396	ZebraFinch
chr2	28690674	29565389	874716	ZebraFinch
chr2	29565391	29696482	131092	ZebraFinch
chr2	29696706	30364715	668010	ZebraFinch
chr2	30364819	30993905	629087	ZebraFinch
chr2	30995384	33263444	2268061	ZebraFinch
chr2	33269748	33623406	353659	ZebraFinch
chr2	33623408	34235942	612535	ZebraFinch
chr2	34236687	34305840	69154	ZebraFinch
chr2	34322622	34341286	18665	ZebraFinch
chr2	34356192	34366940	10749	ZebraFinch
chr2	34372866	34496495	123630	ZebraFinch
chr2	34496660	34506536	9877	ZebraFinch
chr2	34506538	34549252	42715	ZebraFinch
chr2	34549498	35051914	502417	ZebraFinch
chr2	35055151	35062811	7661	ZebraFinch
chr2	35068742	36660340	1591599	ZebraFinch
chr2	36660402	37494453	834052	ZebraFinch
chr2	37494535	37912930	418396	ZebraFinch
chr2	37912932	38328804	415873	ZebraFinch
chr2	38328857	39159814	830958	ZebraFinch
chr2	39161096	39570430	409335	ZebraFinch
chr2	39571427	39572548	1122	ZebraFinch
chr2	39574311	40321756	747446	ZebraFinch
chr2	40321928	40680470	358543	ZebraFinch
chr2	40684645	40687120	2476	ZebraFinch
chr2	40687191	40916886	229696	ZebraFinch
chr2	40917088	40946980	29893	ZebraFinch
chr2	40946982	41229369	282388	ZebraFinch
chr2	41229386	42060194	830809	ZebraFinch
chr2	42060275	42259882	199608	ZebraFinch
chr2	42259955	42345797	85843	ZebraFinch
chr2	42351824	43071051	719228	ZebraFinch
chr2	43071310	43099755	28446	ZebraFinch
chr2	43099970	43499485	399516	ZebraFinch
chr2	43499488	43515729	16242	ZebraFinch
chr2	43516010	43611717	95708	ZebraFinch
chr2	43611719	43660094	48376	ZebraFinch
chr2	43660118	43660914	797	ZebraFinch
chr2	43661136	43663868	2733	ZebraFinch
chr2	43668473	44869262	1200790	ZebraFinch
chr2	44869271	44903066	33796	ZebraFinch
chr2	44903648	45374407	470760	ZebraFinch
chr2	45374786	45835432	460647	ZebraFinch
chr2	45835510	45928068	92559	ZebraFinch
chr2	45933656	46157561	223906	ZebraFinch
chr2	46157563	46464635	307073	ZebraFinch
chr2	46464656	46862615	397960	ZebraFinch
chr2	46862617	47517310	654694	ZebraFinch
chr2	47517326	50538184	3020859	ZebraFinch
chr2	50538341	51237824	699484	ZebraFinch
chr2	51238511	51244248	5738	ZebraFinch
chr2	51245270	51408408	163139	ZebraFinch
chr2	51409276	51528674	119399	ZebraFinch
chr2	51531665	51536811	5147	ZebraFinch
chr2	51536910	51838396	301487	ZebraFinch
chr2	51838483	51839616	1134	ZebraFinch
chr2	51961481	51962199	719	ZebraFinch
chr2	51965216	51984739	19524	ZebraFinch
chr2	51985224	52019864	34641	ZebraFinch
chr2	52022633	52029200	6568	ZebraFinch
chr2	52029202	52163303	134102	ZebraFinch
chr2	52249430	52963877	714448	ZebraFinch
chr2	52963898	53248421	284524	ZebraFinch
chr2	53248590	53347600	99011	ZebraFinch
chr2	53347681	53465519	117839	ZebraFinch
chr2	53466775	53471206	4432	ZebraFinch
chr2	53475490	53543057	67568	ZebraFinch
chr2	53546474	53558271	11798	ZebraFinch
chr2	53559914	53632560	72647	ZebraFinch
chr2	53632595	53654508	21914	ZebraFinch
chr2	53654820	53702620	47801	ZebraFinch
chr2	53708435	53772412	63978	ZebraFinch
chr2	53836330	53840911	4582	ZebraFinch
chr2	53841206	53850150	8945	ZebraFinch
chr2	53862112	53863110	999	ZebraFinch
chr2	53867491	53896370	28880	ZebraFinch
chr2	53910856	53912733	1878	ZebraFinch
chr2	53916602	53921574	4973	ZebraFinch
chr2	53923016	53950162	27147	ZebraFinch
chr2	53951724	53981670	29947	ZebraFinch
chr2	54008866	54062566	53701	ZebraFinch
chr2	54079462	54092795	13334	ZebraFinch
chr2	54094765	54239722	144958	ZebraFinch
chr2	54239882	54275056	35175	ZebraFinch
chr2	54278780	54674554	395775	ZebraFinch
chr2	54674601	54791536	116936	ZebraFinch
chr2	54794498	54936263	141766	ZebraFinch
chr2	54936428	54960767	24340	ZebraFinch
chr2	54961296	55331558	370263	ZebraFinch
chr2	55332089	55335776	3688	ZebraFinch
chr2	55409267	55431974	22708	ZebraFinch
chr2	55439277	55446252	6976	ZebraFinch
chr2	55479723	55622644	142922	ZebraFinch
chr2	55622720	55678641	55922	ZebraFinch
chr2	55678643	55869381	190739	ZebraFinch
chr2	55869481	55905364	35884	ZebraFinch
chr2	55905481	55916793	11313	ZebraFinch
chr2	55917128	55948792	31665	ZebraFinch
chr2	55949251	55968719	19469	ZebraFinch
chr2	55978593	55981522	2930	ZebraFinch
chr2	55987585	56061373	73789	ZebraFinch
chr2	56068871	56209585	140715	ZebraFinch
chr2	56209591	56326465	116875	ZebraFinch
chr2	56326570	56582749	256180	ZebraFinch
chr2	56582938	56783275	200338	ZebraFinch
chr2	56796734	56837924	41191	ZebraFinch
chr2	56844057	56846466	2410	ZebraFinch
chr2	56849686	57064416	214731	ZebraFinch
chr2	57064418	57101916	37499	ZebraFinch
chr2	57101918	58236002	1134085	ZebraFinch
chr2	58236151	58697387	461237	ZebraFinch
chr2	58705810	60839397	2133588	ZebraFinch
chr2	60839574	62492691	1653118	ZebraFinch
chr2	62498244	62523999	25756	ZebraFinch
chr2	62524001	62538680	14680	ZebraFinch
chr2	62539068	62597478	58411	ZebraFinch
chr2	62598052	62926807	328756	ZebraFinch
chr2	62926920	63362443	435524	ZebraFinch
chr2	63368295	63431502	63208	ZebraFinch
chr2	63431581	63813832	382252	ZebraFinch
chr2	63814093	64173569	359477	ZebraFinch
chr2	64183655	64505622	321968	ZebraFinch
chr2	64506279	64844700	338422	ZebraFinch
chr2	64844755	65278636	433882	ZebraFinch
chr2	65278649	65811623	532975	ZebraFinch
chr2	65814954	66192312	377359	ZebraFinch
chr2	66198828	66254867	56040	ZebraFinch
chr2	66255183	66838877	583695	ZebraFinch
chr2	66856994	66858009	1016	ZebraFinch
chr2	66858629	66859391	763	ZebraFinch
chr2	66859869	67754507	894639	ZebraFinch
chr2	67754522	67905408	150887	ZebraFinch
chr2	67905622	67916777	11156	ZebraFinch
chr2	67918481	68169681	251201	ZebraFinch
chr2	68178228	68513260	335033	ZebraFinch
chr2	68513293	69170294	657002	ZebraFinch
chr2	69170512	69861667	691156	ZebraFinch
chr2	69861669	70207196	345528	ZebraFinch
chr2	70209767	70210473	707	ZebraFinch
chr2	70212966	70786419	573454	ZebraFinch
chr2	70786456	70829274	42819	ZebraFinch
chr2	70830161	70851934	21774	ZebraFinch
chr2	70852899	70853960	1062	ZebraFinch
chr2	70854038	70905936	51899	ZebraFinch
chr2	70906138	71372554	466417	ZebraFinch
chr2	71372557	71379923	7367	ZebraFinch
chr2	71384763	71457207	72445	ZebraFinch
chr2	71457209	71794241	337033	ZebraFinch
chr2	71794359	72212007	417649	ZebraFinch
chr2	72212836	73030360	817525	ZebraFinch
chr2	73030875	73091281	60407	ZebraFinch
chr2	73091357	74028660	937304	ZebraFinch
chr2	74029335	74043305	13971	ZebraFinch
chr2	74044142	74055524	11383	ZebraFinch
chr2	74070676	74079248	8573	ZebraFinch
chr2	74082084	74205847	123764	ZebraFinch
chr2	74206308	74347217	140910	ZebraFinch
chr2	74347533	74352140	4608	ZebraFinch
chr2	74352958	74434510	81553	ZebraFinch
chr2	74436395	74445111	8717	ZebraFinch
chr2	74452389	74520011	67623	ZebraFinch
chr2	74520035	74794722	274688	ZebraFinch
chr2	74795125	75637878	842754	ZebraFinch
chr2	75638138	75855764	217627	ZebraFinch
chr2	75855786	75906786	51001	ZebraFinch
chr2	75908748	75918160	9413	ZebraFinch
chr2	75924509	75952080	27572	ZebraFinch
chr2	75952142	76020180	68039	ZebraFinch
chr2	76023183	76070939	47757	ZebraFinch
chr2	76074287	76080275	5989	ZebraFinch
chr2	76096529	76129746	33218	ZebraFinch
chr2	76131204	76143882	12679	ZebraFinch
chr2	76144459	76157745	13287	ZebraFinch
chr2	76158021	76213371	55351	ZebraFinch
chr2	76224419	76240255	15837	ZebraFinch
chr2	76240442	76374056	133615	ZebraFinch
chr2	76374269	76572613	198345	ZebraFinch
chr2	76573004	76606669	33666	ZebraFinch
chr2	76609001	76617151	8151	ZebraFinch
chr2	76617407	76843294	225888	ZebraFinch
chr2	76850756	77192766	342011	ZebraFinch
chr2	77193101	77541411	348311	ZebraFinch
chr2	77541514	77552563	11050	ZebraFinch
chr2	77552662	78056129	503468	ZebraFinch
chr2	78056197	78309949	253753	ZebraFinch
chr2	78321324	78485213	163890	ZebraFinch
chr2	78485408	78597345	111938	ZebraFinch
chr2	78603545	78610141	6597	ZebraFinch
chr2	78615299	78622076	6778	ZebraFinch
chr2	78630012	78651720	21709	ZebraFinch
chr2	78653447	78730955	77509	ZebraFinch
chr2	78738809	78854187	115379	ZebraFinch
chr2	78855199	78870065	14867	ZebraFinch
chr2	78878935	78976024	97090	ZebraFinch
chr2	78978289	79223358	245070	ZebraFinch
chr2	79231316	79252010	20695	ZebraFinch
chr2	79252013	79498190	246178	ZebraFinch
chr2	79505778	79509315	3538	ZebraFinch
chr2	79510752	79581305	70554	ZebraFinch
chr2	79581513	79620801	39289	ZebraFinch
chr2	79627554	79717361	89808	ZebraFinch
chr2	79722840	79731455	8616	ZebraFinch
chr2	79732884	79734166	1283	ZebraFinch
chr2	79736016	79762961	26946	ZebraFinch
chr2	79768238	79776878	8641	ZebraFinch
chr2	79788993	79824592	35600	ZebraFinch
chr2	79825849	79829229	3381	ZebraFinch
chr2	79830079	79832465	2387	ZebraFinch
chr2	79832467	79898551	66085	ZebraFinch
chr2	79905406	79957042	51637	ZebraFinch
chr2	79967388	79986745	19358	ZebraFinch
chr2	79993926	79994594	669	ZebraFinch
chr2	79999371	80011516	12146	ZebraFinch
chr2	80019615	80089565	69951	ZebraFinch
chr2	80096013	80144938	48926	ZebraFinch
chr2	80151335	80209615	58281	ZebraFinch
chr2	80220674	80225861	5188	ZebraFinch
chr2	80227951	80235847	7897	ZebraFinch
chr2	80239379	80244039	4661	ZebraFinch
chr2	80261206	80264077	2872	ZebraFinch
chr2	80273786	80278238	4453	ZebraFinch
chr2	80289704	80303595	13892	ZebraFinch
chr2	80309156	80326002	16847	ZebraFinch
chr2	80336448	80338486	2039	ZebraFinch
chr2	80358135	80369235	11101	ZebraFinch
chr2	80382475	80388558	6084	ZebraFinch
chr2	80398990	80407018	8029	ZebraFinch
chr2	80430922	80487369	56448	ZebraFinch
chr2	80492153	80492593	441	ZebraFinch
chr2	80494338	80506482	12145	ZebraFinch
chr2	80510043	80535482	25440	ZebraFinch
chr2	80535782	80549282	13501	ZebraFinch
chr2	80551506	80553001	1496	ZebraFinch
chr2	80558141	80584816	26676	ZebraFinch
chr2	80587318	80591118	3801	ZebraFinch
chr2	80591647	80612972	21326	ZebraFinch
chr2	80614253	80626710	12458	ZebraFinch
chr2	80634712	80803595	168884	ZebraFinch
chr2	80809780	80822783	13004	ZebraFinch
chr2	80836615	80883147	46533	ZebraFinch
chr2	80885400	80887292	1893	ZebraFinch
chr2	80890722	80892326	1605	ZebraFinch
chr2	80914993	80931001	16009	ZebraFinch
chr2	80939600	80979354	39755	ZebraFinch
chr2	80997800	81091984	94185	ZebraFinch
chr2	81112799	81120633	7835	ZebraFinch
chr2	81124678	81127896	3219	ZebraFinch
chr2	81129822	81132545	2724	ZebraFinch
chr2	81141837	81190932	49096	ZebraFinch
chr2	81197331	81198256	926	ZebraFinch
chr2	81206361	81307977	101617	ZebraFinch
chr2	81317143	81321872	4730	ZebraFinch
chr2	81330987	81350112	19126	ZebraFinch
chr2	81360160	81373650	13491	ZebraFinch
chr2	81385819	81420983	35165	ZebraFinch
chr2	81437688	81456407	18720	ZebraFinch
chr2	81468886	81480210	11325	ZebraFinch
chr2	81489953	81510266	20314	ZebraFinch
chr2	81517046	81524306	7261	ZebraFinch
chr2	81527161	81532682	5522	ZebraFinch
chr2	81539697	81604303	64607	ZebraFinch
chr2	81605497	81609211	3715	ZebraFinch
chr2	81619670	81621390	1721	ZebraFinch
chr2	81626626	81629934	3309	ZebraFinch
chr2	81645534	81656668	11135	ZebraFinch
chr2	81658001	81664523	6523	ZebraFinch
chr2	81672936	81692446	19511	ZebraFinch
chr2	81693959	81698503	4545	ZebraFinch
chr2	81699568	81717664	18097	ZebraFinch
chr2	81725203	81737846	12644	ZebraFinch
chr2	81737885	81788308	50424	ZebraFinch
chr2	81815311	81816127	817	ZebraFinch
chr2	81818776	81829732	10957	ZebraFinch
chr2	81845529	81861866	16338	ZebraFinch
chr2	81867327	81938967	71641	ZebraFinch
chr2	81946759	81997935	51177	ZebraFinch
chr2	82003519	82081853	78335	ZebraFinch
chr2	82082493	82086282	3790	ZebraFinch
chr2	82089672	82109402	19731	ZebraFinch
chr2	82121784	82200358	78575	ZebraFinch
chr2	82209161	82361776	152616	ZebraFinch
chr2	82368461	82426154	57694	ZebraFinch
chr2	82434058	82518952	84895	ZebraFinch
chr2	82526535	82537073	10539	ZebraFinch
chr2	82544646	82565794	21149	ZebraFinch
chr2	82568862	82572694	3833	ZebraFinch
chr2	82574103	82606866	32764	ZebraFinch
chr2	82617263	82638580	21318	ZebraFinch
chr2	82654798	82974908	320111	ZebraFinch
chr2	82976002	83340414	364413	ZebraFinch
chr2	83341178	83347697	6520	ZebraFinch
chr2	83348477	83362049	13573	ZebraFinch
chr2	83362093	83383843	21751	ZebraFinch
chr2	83384905	83390043	5139	ZebraFinch
chr2	83390647	83409221	18575	ZebraFinch
chr2	83414892	83917386	502495	ZebraFinch
chr2	83920190	83925437	5248	ZebraFinch
chr2	83925442	84032096	106655	ZebraFinch
chr2	84032173	84543745	511573	ZebraFinch
chr2	84549557	84699443	149887	ZebraFinch
chr2	84704861	84789015	84155	ZebraFinch
chr2	84789127	85211279	422153	ZebraFinch
chr2	85211360	85285839	74480	ZebraFinch
chr2	85285897	85324273	38377	ZebraFinch
chr2	85324327	85621052	296726	ZebraFinch
chr2	85622347	86237453	615107	ZebraFinch
chr2	86237465	86700133	462669	ZebraFinch
chr2	86715551	87332242	616692	ZebraFinch
chr2	87333212	87427805	94594	ZebraFinch
chr2	87427813	88064292	636480	ZebraFinch
chr2	88064369	88700866	636498	ZebraFinch
chr2	88701264	91183674	2482411	ZebraFinch
chr2	91183943	91192423	8481	ZebraFinch
chr2	91193768	91800297	606530	ZebraFinch
chr2	91800299	92057529	257231	ZebraFinch
chr2	92057646	92092294	34649	ZebraFinch
chr2	92092394	92125965	33572	ZebraFinch
chr2	92126055	92163958	37904	ZebraFinch
chr2	92164056	92166589	2534	ZebraFinch
chr2	92166625	92203572	36948	ZebraFinch
chr2	92204274	92259779	55506	ZebraFinch
chr2	92259880	92902857	642978	ZebraFinch
chr2	92912948	93106882	193935	ZebraFinch
chr2	93112684	93472126	359443	ZebraFinch
chr2	93473017	93485302	12286	ZebraFinch
chr2	93486598	94607328	1120731	ZebraFinch
chr2	94607331	94874908	267578	ZebraFinch
chr2	94875042	95061242	186201	ZebraFinch
chr2	95061405	96035282	973878	ZebraFinch
chr2	96035284	96716776	681493	ZebraFinch
chr2	96717751	96756548	38798	ZebraFinch
chr2	96756620	97165967	409348	ZebraFinch
chr2	97166118	97177401	11284	ZebraFinch
chr2	97177418	97222481	45064	ZebraFinch
chr2	97223001	97229886	6886	ZebraFinch
chr2	97231003	97575318	344316	ZebraFinch
chr2	97576370	97943203	366834	ZebraFinch
chr2	97943217	99808433	1865217	ZebraFinch
chr2	99808588	100089789	281202	ZebraFinch
chr2	100089836	100103803	13968	ZebraFinch
chr2	100104160	101241717	1137558	ZebraFinch
chr2	101241948	101976874	734927	ZebraFinch
chr2	101976876	102069646	92771	ZebraFinch
chr2	102069648	102594775	525128	ZebraFinch
chr2	102594815	102805531	210717	ZebraFinch
chr2	102805619	103751596	945978	ZebraFinch
chr2	103751685	103955395	203711	ZebraFinch
chr2	103955976	103975158	19183	ZebraFinch
chr2	103976382	104266337	289956	ZebraFinch
chr2	104277370	104755777	478408	ZebraFinch
chr2	104755835	105143713	387879	ZebraFinch
chr2	105144197	105901272	757076	ZebraFinch
chr2	105901299	106206589	305291	ZebraFinch
chr2	106206612	107642667	1436056	ZebraFinch
chr2	107643603	108168196	524594	ZebraFinch
chr2	108168199	109350929	1182731	ZebraFinch
chr2	109350937	109662652	311716	ZebraFinch
chr2	109662666	109941183	278518	ZebraFinch
chr2	109941195	110231715	290521	ZebraFinch
chr2	110231739	110327037	95299	ZebraFinch
chr2	110334776	110655155	320380	ZebraFinch
chr2	110655413	110972094	316682	ZebraFinch
chr2	110974333	110978166	3834	ZebraFinch
chr2	110980115	111943069	962955	ZebraFinch
chr2	111943071	111980763	37693	ZebraFinch
chr2	111986668	112430934	444267	ZebraFinch
chr2	112430936	112759049	328114	ZebraFinch
chr2	112759765	113512254	752490	ZebraFinch
chr2	113512257	113804294	292038	ZebraFinch
chr2	113804425	115199412	1394988	ZebraFinch
chr2	115199414	115811730	612317	ZebraFinch
chr2	115811769	115843140	31372	ZebraFinch
chr2	115843142	116212676	369535	ZebraFinch
chr2	116214647	116329567	114921	ZebraFinch
chr2	116329729	118816745	2487017	ZebraFinch
chr2	118817024	119396084	579061	ZebraFinch
chr2	119407571	119408380	810	ZebraFinch
chr2	119415252	119828145	412894	ZebraFinch
chr2	119830248	120244555	414308	ZebraFinch
chr2	120244720	121014651	769932	ZebraFinch
chr2	121015854	121568851	552998	ZebraFinch
chr2	121576112	121748528	172417	ZebraFinch
chr2	121757003	121760034	3032	ZebraFinch
chr2	121822172	122114476	292305	ZebraFinch
chr2	122114807	122187300	72494	ZebraFinch
chr2	122187302	122450807	263506	ZebraFinch
chr2	122450878	122814865	363988	ZebraFinch
chr2	122814872	123433448	618577	ZebraFinch
chr2	123433472	123814637	381166	ZebraFinch
chr2	123814654	124370062	555409	ZebraFinch
chr2	124370727	124608475	237749	ZebraFinch
chr2	124608478	125506146	897669	ZebraFinch
chr2	125506314	125706631	200318	ZebraFinch
chr2	125706886	125871174	164289	ZebraFinch
chr2	125871254	126231622	360369	ZebraFinch
chr2	126232095	126239126	7032	ZebraFinch
chr2	126239319	126500065	260747	ZebraFinch
chr2	126500092	127599473	1099382	ZebraFinch
chr2	127599881	128104489	504609	ZebraFinch
chr2	128104492	128369752	265261	ZebraFinch
chr2	128369754	129502979	1133226	ZebraFinch
chr2	129502998	130007264	504267	ZebraFinch
chr2	130007392	130495741	488350	ZebraFinch
chr2	130495762	130519486	23725	ZebraFinch
chr2	130520180	130721990	201811	ZebraFinch
chr2	130721992	130998477	276486	ZebraFinch
chr2	130998577	131017411	18835	ZebraFinch
chr2	131018513	131310040	291528	ZebraFinch
chr2	131310693	131913845	603153	ZebraFinch
chr2	131913883	132006206	92324	ZebraFinch
chr2	132006347	132533389	527043	ZebraFinch
chr2	132533812	132867500	333689	ZebraFinch
chr2	132867616	133128511	260896	ZebraFinch
chr2	133128524	133558510	429987	ZebraFinch
chr2	133560956	133859831	298876	ZebraFinch
chr2	133866707	133988375	121669	ZebraFinch
chr2	133988378	134228049	239672	ZebraFinch
chr2	134229915	134395974	166060	ZebraFinch
chr2	134395989	134512814	116826	ZebraFinch
chr2	134518933	134702479	183547	ZebraFinch
chr2	134702942	135148058	445117	ZebraFinch
chr2	135155147	135611225	456079	ZebraFinch
chr2	135611228	135842439	231212	ZebraFinch
chr2	135842449	135843385	937	ZebraFinch
chr2	135845163	137375656	1530494	ZebraFinch
chr2	137375887	137624169	248283	ZebraFinch
chr2	137624842	137690201	65360	ZebraFinch
chr2	137690242	137776712	86471	ZebraFinch
chr2	137776720	138542464	765745	ZebraFinch
chr2	138542466	139083024	540559	ZebraFinch
chr2	139083035	139496082	413048	ZebraFinch
chr2	139496243	139505644	9402	ZebraFinch
chr2	139505729	139643337	137609	ZebraFinch
chr2	139643339	139749822	106484	ZebraFinch
chr2	139751065	140297405	546341	ZebraFinch
chr2	140298168	140759855	461688	ZebraFinch
chr2	140760893	140821805	60913	ZebraFinch
chr2	140823096	140976655	153560	ZebraFinch
chr2	140978434	141040811	62378	ZebraFinch
chr2	141047276	144159296	3112021	ZebraFinch
chr2	144159355	144713474	554120	ZebraFinch
chr2	144713476	144765767	52292	ZebraFinch
chr2	144766819	145404664	637846	ZebraFinch
chr2	145404666	145506019	101354	ZebraFinch
chr2	145506021	145969632	463612	ZebraFinch
chr2	145979498	146545720	566223	ZebraFinch
chr2	146546343	146568127	21785	ZebraFinch
chr2	146575855	146809030	233176	ZebraFinch
chr2	146809032	146852977	43946	ZebraFinch
chr2	146853014	147077884	224871	ZebraFinch
chr2	147077886	147456595	378710	ZebraFinch
chr2	147460173	147521262	61090	ZebraFinch
chr2	147521308	147787696	266389	ZebraFinch
chr2	147792441	147809951	17511	ZebraFinch
chr2	147809953	148154557	344605	ZebraFinch
chr2	148154638	148386604	231967	ZebraFinch
chr2	148387327	148551879	164553	ZebraFinch
chr2	148552584	148704707	152124	ZebraFinch
chr2	148705363	149053025	347663	ZebraFinch
chr2	149053082	149101365	48284	ZebraFinch
chr2	149101370	149391416	290047	ZebraFinch
chr2	149396802	149812836	416035	ZebraFinch
chr2	149815325	149819271	3947	ZebraFinch
chr2	149821162	149856946	35785	ZebraFinch
chr2	149859815	149883138	23324	ZebraFinch
chr2	149890132	149911945	21814	ZebraFinch
chr2	149918174	149920122	1949	ZebraFinch
chr2	149923987	149929869	5883	ZebraFinch
chr2	149940190	149948148	7959	ZebraFinch
chr2	149995352	150013670	18319	ZebraFinch
chr2	150015281	150018787	3507	ZebraFinch
chr2	150020174	150061739	41566	ZebraFinch
chr2	150061858	150090121	28264	ZebraFinch
chr2	150090123	150156280	66158	ZebraFinch
chr2	150170275	150218143	47869	ZebraFinch
chr2	150226211	150238300	12090	ZebraFinch
chr2	150255099	150256002	904	ZebraFinch
chr2	150264658	150265477	820	ZebraFinch
chr3	108	12572	12465	ZebraFinch
chr3	18983	34660	15678	ZebraFinch
chr3	35303	104730	69428	ZebraFinch
chr3	110316	114868	4553	ZebraFinch
chr3	115085	138931	23847	ZebraFinch
chr3	149159	150976	1818	ZebraFinch
chr3	154257	159018	4762	ZebraFinch
chr3	165798	360445	194648	ZebraFinch
chr3	361258	826088	464831	ZebraFinch
chr3	826878	827657	780	ZebraFinch
chr3	829763	831355	1593	ZebraFinch
chr3	833053	1077187	244135	ZebraFinch
chr3	1087053	1091977	4925	ZebraFinch
chr3	1100536	1101830	1295	ZebraFinch
chr3	1102532	1122404	19873	ZebraFinch
chr3	1122415	1893576	771162	ZebraFinch
chr3	1893578	3188219	1294642	ZebraFinch
chr3	3188222	3850541	662320	ZebraFinch
chr3	3851870	3865128	13259	ZebraFinch
chr3	3865552	5785830	1920279	ZebraFinch
chr3	5786208	5965461	179254	ZebraFinch
chr3	5965471	6309375	343905	ZebraFinch
chr3	6309416	6883514	574099	ZebraFinch
chr3	6883522	7311253	427732	ZebraFinch
chr3	7318557	7472304	153748	ZebraFinch
chr3	7482153	7504413	22261	ZebraFinch
chr3	7512195	7724173	211979	ZebraFinch
chr3	7737069	8775852	1038784	ZebraFinch
chr3	8776283	9361510	585228	ZebraFinch
chr3	9361512	9555751	194240	ZebraFinch
chr3	9556429	9622520	66092	ZebraFinch
chr3	9629425	9655455	26031	ZebraFinch
chr3	9655457	9813416	157960	ZebraFinch
chr3	9813418	9934518	121101	ZebraFinch
chr3	9934668	9958352	23685	ZebraFinch
chr3	9967384	10223153	255770	ZebraFinch
chr3	10224124	10405326	181203	ZebraFinch
chr3	10405549	10510780	105232	ZebraFinch
chr3	10510782	10536012	25231	ZebraFinch
chr3	10536014	10846618	310605	ZebraFinch
chr3	10847911	10903528	55618	ZebraFinch
chr3	10903589	11171782	268194	ZebraFinch
chr3	11177342	11188699	11358	ZebraFinch
chr3	11193327	11581352	388026	ZebraFinch
chr3	11593993	11778667	184675	ZebraFinch
chr3	11792228	11793771	1544	ZebraFinch
chr3	11795378	13887467	2092090	ZebraFinch
chr3	13887477	14731199	843723	ZebraFinch
chr3	14740008	15479598	739591	ZebraFinch
chr3	15480574	17151639	1671066	ZebraFinch
chr3	17151641	17546899	395259	ZebraFinch
chr3	17551413	17669131	117719	ZebraFinch
chr3	17669842	17748413	78572	ZebraFinch
chr3	17748498	17767838	19341	ZebraFinch
chr3	17767840	17866228	98389	ZebraFinch
chr3	17871032	18214609	343578	ZebraFinch
chr3	18228693	18277815	49123	ZebraFinch
chr3	18278022	18394801	116780	ZebraFinch
chr3	18394883	18409163	14281	ZebraFinch
chr3	18430368	18955047	524680	ZebraFinch
chr3	18955138	19521886	566749	ZebraFinch
chr3	19521889	20059874	537986	ZebraFinch
chr3	20059877	20297687	237811	ZebraFinch
chr3	20298072	20324202	26131	ZebraFinch
chr3	20324204	20685286	361083	ZebraFinch
chr3	20685288	20797354	112067	ZebraFinch
chr3	20797413	21014086	216674	ZebraFinch
chr3	21014147	21041934	27788	ZebraFinch
chr3	21042051	21983445	941395	ZebraFinch
chr3	21990078	26614793	4624716	ZebraFinch
chr3	26616034	26634790	18757	ZebraFinch
chr3	26641791	26648048	6258	ZebraFinch
chr3	26661411	26800317	138907	ZebraFinch
chr3	26803203	26804946	1744	ZebraFinch
chr3	26805705	26806956	1252	ZebraFinch
chr3	26808179	26808931	753	ZebraFinch
chr3	26809032	26811273	2242	ZebraFinch
chr3	26812127	26816041	3915	ZebraFinch
chr3	26837666	26854614	16949	ZebraFinch
chr3	26880300	26960919	80620	ZebraFinch
chr3	26968766	27016790	48025	ZebraFinch
chr3	27018556	27022977	4422	ZebraFinch
chr3	27025170	27083137	57968	ZebraFinch
chr3	27090260	27096153	5894	ZebraFinch
chr3	27103439	27160057	56619	ZebraFinch
chr3	27161510	27164524	3015	ZebraFinch
chr3	27167388	27332061	164674	ZebraFinch
chr3	27332733	27351730	18998	ZebraFinch
chr3	27360414	27406529	46116	ZebraFinch
chr3	27407540	27441983	34444	ZebraFinch
chr3	27457894	27560499	102606	ZebraFinch
chr3	27573731	27577164	3434	ZebraFinch
chr3	27585493	27664905	79413	ZebraFinch
chr3	27674651	27728207	53557	ZebraFinch
chr3	27728301	27731348	3048	ZebraFinch
chr3	27738516	27758827	20312	ZebraFinch
chr3	27759930	27809676	49747	ZebraFinch
chr3	27819131	27978098	158968	ZebraFinch
chr3	27982798	27984771	1974	ZebraFinch
chr3	27988453	28092277	103825	ZebraFinch
chr3	28092795	28125407	32613	ZebraFinch
chr3	28125473	28457013	331541	ZebraFinch
chr3	28464826	28756385	291560	ZebraFinch
chr3	28765224	28808419	43196	ZebraFinch
chr3	28815305	28904787	89483	ZebraFinch
chr3	28910135	28912085	1951	ZebraFinch
chr3	28916207	28929803	13597	ZebraFinch
chr3	28931883	28937010	5128	ZebraFinch
chr3	28963702	29131925	168224	ZebraFinch
chr3	29137411	29152876	15466	ZebraFinch
chr3	29160525	29189686	29162	ZebraFinch
chr3	29189728	29199603	9876	ZebraFinch
chr3	29203121	29216744	13624	ZebraFinch
chr3	29224589	29270132	45544	ZebraFinch
chr3	29278562	29326077	47516	ZebraFinch
chr3	29331744	29440052	108309	ZebraFinch
chr3	29442193	29443548	1356	ZebraFinch
chr3	29447001	29466168	19168	ZebraFinch
chr3	29475162	29475993	832	ZebraFinch
chr3	29487755	29488796	1042	ZebraFinch
chr3	29498522	29583054	84533	ZebraFinch
chr3	29592411	29619152	26742	ZebraFinch
chr3	29625258	29767390	142133	ZebraFinch
chr3	29773430	29777482	4053	ZebraFinch
chr3	29778726	29838687	59962	ZebraFinch
chr3	29843685	29861732	18048	ZebraFinch
chr3	29867370	29883606	16237	ZebraFinch
chr3	29890033	30017716	127684	ZebraFinch
chr3	30025221	30026094	874	ZebraFinch
chr3	30029378	30030527	1150	ZebraFinch
chr3	30038619	30187066	148448	ZebraFinch
chr3	30192909	30230509	37601	ZebraFinch
chr3	30238741	30319288	80548	ZebraFinch
chr3	30326943	30346532	19590	ZebraFinch
chr3	30352282	30443140	90859	ZebraFinch
chr3	30451392	30511680	60289	ZebraFinch
chr3	30523384	30575969	52586	ZebraFinch
chr3	30597096	30675910	78815	ZebraFinch
chr3	30695123	30962384	267262	ZebraFinch
chr3	30966635	31004235	37601	ZebraFinch
chr3	31004293	31146993	142701	ZebraFinch
chr3	31153089	31715925	562837	ZebraFinch
chr3	31715934	31910375	194442	ZebraFinch
chr3	31916226	32164452	248227	ZebraFinch
chr3	32164992	32188003	23012	ZebraFinch
chr3	32193317	33092372	899056	ZebraFinch
chr3	33092390	33449875	357486	ZebraFinch
chr3	33450138	33456954	6817	ZebraFinch
chr3	33459515	33478860	19346	ZebraFinch
chr3	33479300	33480459	1160	ZebraFinch
chr3	33481677	33489304	7628	ZebraFinch
chr3	33490296	33535049	44754	ZebraFinch
chr3	33535084	33816626	281543	ZebraFinch
chr3	33817329	33925852	108524	ZebraFinch
chr3	33926240	33938940	12701	ZebraFinch
chr3	33961722	34040752	79031	ZebraFinch
chr3	34040953	34253505	212553	ZebraFinch
chr3	34254149	34265463	11315	ZebraFinch
chr3	34265481	34572035	306555	ZebraFinch
chr3	34577598	34579058	1461	ZebraFinch
chr3	34581724	34686224	104501	ZebraFinch
chr3	34686233	35128143	441911	ZebraFinch
chr3	35128554	35605121	476568	ZebraFinch
chr3	35605317	36594644	989328	ZebraFinch
chr3	36595171	36958356	363186	ZebraFinch
chr3	36958368	37319995	361628	ZebraFinch
chr3	37320163	37559967	239805	ZebraFinch
chr3	37560124	38394182	834059	ZebraFinch
chr3	38394214	38586441	192228	ZebraFinch
chr3	38586682	38599403	12722	ZebraFinch
chr3	38599405	39768774	1169370	ZebraFinch
chr3	39768801	40234997	466197	ZebraFinch
chr3	40243595	40244629	1035	ZebraFinch
chr3	40247249	41333008	1085760	ZebraFinch
chr3	41334563	41694081	359519	ZebraFinch
chr3	41694100	42963183	1269084	ZebraFinch
chr3	42972527	43439353	466827	ZebraFinch
chr3	43439585	46079764	2640180	ZebraFinch
chr3	46079863	46535822	455960	ZebraFinch
chr3	46541099	47303903	762805	ZebraFinch
chr3	47304088	48650544	1346457	ZebraFinch
chr3	48656175	49512068	855894	ZebraFinch
chr3	49518392	50605316	1086925	ZebraFinch
chr3	50614621	51332532	717912	ZebraFinch
chr3	51332660	51396701	64042	ZebraFinch
chr3	51397757	54204429	2806673	ZebraFinch
chr3	54204586	54309443	104858	ZebraFinch
chr3	54315222	54315970	749	ZebraFinch
chr3	54316514	55377198	1060685	ZebraFinch
chr3	55384017	58312805	2928789	ZebraFinch
chr3	58318392	60796049	2477658	ZebraFinch
chr3	60797748	60847891	50144	ZebraFinch
chr3	60848353	60895578	47226	ZebraFinch
chr3	60895649	61202556	306908	ZebraFinch
chr3	61202579	63706512	2503934	ZebraFinch
chr3	63706861	63792585	85725	ZebraFinch
chr3	63799222	65526347	1727126	ZebraFinch
chr3	65527039	66217670	690632	ZebraFinch
chr3	66217822	70863634	4645813	ZebraFinch
chr3	70864335	71281201	416867	ZebraFinch
chr3	71281725	71397285	115561	ZebraFinch
chr3	71405822	71695971	290150	ZebraFinch
chr3	71697808	71702205	4398	ZebraFinch
chr3	71704944	71793524	88581	ZebraFinch
chr3	71794484	71838628	44145	ZebraFinch
chr3	71845071	74181143	2336073	ZebraFinch
chr3	74196032	75678224	1482193	ZebraFinch
chr3	75678595	77845901	2167307	ZebraFinch
chr3	77849155	77852962	3808	ZebraFinch
chr3	77853275	78350684	497410	ZebraFinch
chr3	78352320	78442455	90136	ZebraFinch
chr3	78451716	78920084	468369	ZebraFinch
chr3	78920570	78964980	44411	ZebraFinch
chr3	78965073	85084614	6119542	ZebraFinch
chr3	85090750	85877599	786850	ZebraFinch
chr3	85879384	86206895	327512	ZebraFinch
chr3	86213578	86235750	22173	ZebraFinch
chr3	86245242	87478587	1233346	ZebraFinch
chr3	87479069	88053107	574039	ZebraFinch
chr3	88053111	88125842	72732	ZebraFinch
chr3	88125996	91340717	3214722	ZebraFinch
chr3	91340811	91349857	9047	ZebraFinch
chr3	91349984	91655818	305835	ZebraFinch
chr3	91656314	94087829	2431516	ZebraFinch
chr3	94093024	94103397	10374	ZebraFinch
chr3	94103410	94304908	201499	ZebraFinch
chr3	94308191	94320951	12761	ZebraFinch
chr3	94327939	95178591	850653	ZebraFinch
chr3	95186914	95732277	545364	ZebraFinch
chr3	95732300	96220922	488623	ZebraFinch
chr3	96228475	98979926	2751452	ZebraFinch
chr3	98986383	101678365	2691983	ZebraFinch
chr3	101678383	102402742	724360	ZebraFinch
chr3	102402763	102404984	2222	ZebraFinch
chr3	102406142	105185502	2779361	ZebraFinch
chr3	105191415	109526959	4335545	ZebraFinch
chr3	109536826	109749278	212453	ZebraFinch
chr3	109769290	110181864	412575	ZebraFinch
chr3	110193534	110416939	223406	ZebraFinch
chr3	110417421	110420887	3467	ZebraFinch
chr3	110420942	110422846	1905	ZebraFinch
chr3	110425928	110620816	194889	ZebraFinch
chr3	110626718	111354699	727982	ZebraFinch
chr3	111354701	111430178	75478	ZebraFinch
chr3	111448684	111449570	887	ZebraFinch
chr3	111450692	111464781	14090	ZebraFinch
chr3	111523064	111636040	112977	ZebraFinch
chr4	115	2598	2484	ZebraFinch
chr4	19812	34754	14943	ZebraFinch
chr4	42232	44153	1922	ZebraFinch
chr4	48980	50452	1473	ZebraFinch
chr4	55960	68896	12937	ZebraFinch
chr4	94966	126658	31693	ZebraFinch
chr4	142775	157005	14231	ZebraFinch
chr4	164121	167230	3110	ZebraFinch
chr4	168521	176492	7972	ZebraFinch
chr4	184622	217255	32634	ZebraFinch
chr4	226391	300664	74274	ZebraFinch
chr4	306390	429654	123265	ZebraFinch
chr4	437583	472820	35238	ZebraFinch
chr4	481382	503248	21867	ZebraFinch
chr4	514304	565070	50767	ZebraFinch
chr4	577603	582144	4542	ZebraFinch
chr4	592983	595278	2296	ZebraFinch
chr4	621475	631136	9662	ZebraFinch
chr4	634588	640441	5854	ZebraFinch
chr4	648244	650517	2274	ZebraFinch
chr4	659376	663305	3930	ZebraFinch
chr4	689606	692921	3316	ZebraFinch
chr4	709331	742757	33427	ZebraFinch
chr4	748112	749099	988	ZebraFinch
chr4	758506	759184	679	ZebraFinch
chr4	765942	770083	4142	ZebraFinch
chr4	775793	787797	12005	ZebraFinch
chr4	802368	817307	14940	ZebraFinch
chr4	824979	828766	3788	ZebraFinch
chr4	848258	855485	7228	ZebraFinch
chr4	864185	871417	7233	ZebraFinch
chr4	881719	952004	70286	ZebraFinch
chr4	959290	979238	19949	ZebraFinch
chr4	988871	1003788	14918	ZebraFinch
chr4	1005218	1070825	65608	ZebraFinch
chr4	1078542	1451430	372889	ZebraFinch
chr4	1456986	1471890	14905	ZebraFinch
chr4	1474100	1716724	242625	ZebraFinch
chr4	1716760	1740878	24119	ZebraFinch
chr4	1741005	1988075	247071	ZebraFinch
chr4	1988228	2107878	119651	ZebraFinch
chr4	2108321	2436409	328089	ZebraFinch
chr4	2436414	2517978	81565	ZebraFinch
chr4	2517990	2563442	45453	ZebraFinch
chr4	2563532	2668036	104505	ZebraFinch
chr4	2669513	2676209	6697	ZebraFinch
chr4	2676368	2984588	308221	ZebraFinch
chr4	2985601	3100860	115260	ZebraFinch
chr4	3113420	3228699	115280	ZebraFinch
chr4	3231160	3895098	663939	ZebraFinch
chr4	3895176	4071893	176718	ZebraFinch
chr4	4078197	4171432	93236	ZebraFinch
chr4	4190236	4193851	3616	ZebraFinch
chr4	4205164	4239780	34617	ZebraFinch
chr4	4242087	4322393	80307	ZebraFinch
chr4	4330133	4441153	111021	ZebraFinch
chr4	4446361	4817493	371133	ZebraFinch
chr4	4819738	4869430	49693	ZebraFinch
chr4	4874190	4942077	67888	ZebraFinch
chr4	4942225	5154914	212690	ZebraFinch
chr4	5155074	5220712	65639	ZebraFinch
chr4	5220817	5227073	6257	ZebraFinch
chr4	5227117	5478421	251305	ZebraFinch
chr4	5485400	5496100	10701	ZebraFinch
chr4	5496283	7065942	1569660	ZebraFinch
chr4	7066074	7518967	452894	ZebraFinch
chr4	7518999	7535242	16244	ZebraFinch
chr4	7538949	7782324	243376	ZebraFinch
chr4	7821955	7978879	156925	ZebraFinch
chr4	7982072	7992993	10922	ZebraFinch
chr4	7997703	8150790	153088	ZebraFinch
chr4	8164130	8211231	47102	ZebraFinch
chr4	8222344	8260506	38163	ZebraFinch
chr4	8271651	8531231	259581	ZebraFinch
chr4	8537436	8682450	145015	ZebraFinch
chr4	8700149	8727793	27645	ZebraFinch
chr4	8731858	8733490	1633	ZebraFinch
chr4	8733567	9016107	282541	ZebraFinch
chr4	9018606	9028733	10128	ZebraFinch
chr4	9028775	9037566	8792	ZebraFinch
chr4	9037578	9317375	279798	ZebraFinch
chr4	9317377	9426641	109265	ZebraFinch
chr4	9434497	9497443	62947	ZebraFinch
chr4	9513062	9545335	32274	ZebraFinch
chr4	9547196	9726038	178843	ZebraFinch
chr4	9733035	9908779	175745	ZebraFinch
chr4	9917062	10232652	315591	ZebraFinch
chr4	10232655	10836406	603752	ZebraFinch
chr4	10836409	10910039	73631	ZebraFinch
chr4	10938471	11948722	1010252	ZebraFinch
chr4	11948868	12468189	519322	ZebraFinch
chr4	12468270	12923608	455339	ZebraFinch
chr4	12928908	12950559	21652	ZebraFinch
chr4	12965741	13641810	676070	ZebraFinch
chr4	13651389	13929288	277900	ZebraFinch
chr4	13929307	13934843	5537	ZebraFinch
chr4	13937251	14251972	314722	ZebraFinch
chr4	14255588	14275802	20215	ZebraFinch
chr4	14276060	14343812	67753	ZebraFinch
chr4	14343819	14429689	85871	ZebraFinch
chr4	14430354	14529842	99489	ZebraFinch
chr4	14529957	14561940	31984	ZebraFinch
chr4	14561977	14625004	63028	ZebraFinch
chr4	14625010	15951816	1326807	ZebraFinch
chr4	15952265	16211660	259396	ZebraFinch
chr4	16211662	16375787	164126	ZebraFinch
chr4	16375822	18161112	1785291	ZebraFinch
chr4	18161114	18500001	338888	ZebraFinch
chr4	18500033	18511496	11464	ZebraFinch
chr4	18511500	19940089	1428590	ZebraFinch
chr4	19940500	20144712	204213	ZebraFinch
chr4	20144854	21412642	1267789	ZebraFinch
chr4	21413001	21734981	321981	ZebraFinch
chr4	21736432	21920005	183574	ZebraFinch
chr4	21920238	22537441	617204	ZebraFinch
chr4	22537443	22628652	91210	ZebraFinch
chr4	22628865	22664551	35687	ZebraFinch
chr4	22664738	26206492	3541755	ZebraFinch
chr4	26206585	26329541	122957	ZebraFinch
chr4	26329543	26989399	659857	ZebraFinch
chr4	26989401	27100037	110637	ZebraFinch
chr4	27100094	28475081	1374988	ZebraFinch
chr4	28475189	28650166	174978	ZebraFinch
chr4	28657101	28993635	336535	ZebraFinch
chr4	28993659	29079846	86188	ZebraFinch
chr4	29093336	29096222	2887	ZebraFinch
chr4	29102092	29293875	191784	ZebraFinch
chr4	29294169	30340918	1046750	ZebraFinch
chr4	30341152	30343065	1914	ZebraFinch
chr4	30344466	31431730	1087265	ZebraFinch
chr4	31432885	32446839	1013955	ZebraFinch
chr4	32446993	33260349	813357	ZebraFinch
chr4	33260351	33411993	151643	ZebraFinch
chr4	33412090	33821092	409003	ZebraFinch
chr4	33821498	33823168	1671	ZebraFinch
chr4	33823206	33859636	36431	ZebraFinch
chr4	33865581	33957828	92248	ZebraFinch
chr4	33958021	33994342	36322	ZebraFinch
chr4	33994440	34355643	361204	ZebraFinch
chr4	34355645	35084573	728929	ZebraFinch
chr4	35084717	35131489	46773	ZebraFinch
chr4	35132684	35501829	369146	ZebraFinch
chr4	35501975	37353077	1851103	ZebraFinch
chr4	37353127	37685242	332116	ZebraFinch
chr4	37687248	38049336	362089	ZebraFinch
chr4	38049348	38053827	4480	ZebraFinch
chr4	38059151	38951768	892618	ZebraFinch
chr4	38952433	39244308	291876	ZebraFinch
chr4	39247127	39292909	45783	ZebraFinch
chr4	39292962	39605384	312423	ZebraFinch
chr4	39605667	39860358	254692	ZebraFinch
chr4	39860443	40240750	380308	ZebraFinch
chr4	40241087	41603013	1361927	ZebraFinch
chr4	41604132	41785055	180924	ZebraFinch
chr4	41786226	41792878	6653	ZebraFinch
chr4	41793841	42281729	487889	ZebraFinch
chr4	42281731	42899941	618211	ZebraFinch
chr4	42900002	42981407	81406	ZebraFinch
chr4	42981477	43088656	107180	ZebraFinch
chr4	43088703	43300597	211895	ZebraFinch
chr4	43300887	43443615	142729	ZebraFinch
chr4	43444030	44213184	769155	ZebraFinch
chr4	44213208	44816479	603272	ZebraFinch
chr4	44816599	45367104	550506	ZebraFinch
chr4	45367431	45790872	423442	ZebraFinch
chr4	45791738	46267631	475894	ZebraFinch
chr4	46267653	46798631	530979	ZebraFinch
chr4	46798888	46899963	101076	ZebraFinch
chr4	46899973	46935074	35102	ZebraFinch
chr4	46935123	47103508	168386	ZebraFinch
chr4	47103577	48386748	1283172	ZebraFinch
chr4	48388160	48390483	2324	ZebraFinch
chr4	48396420	48523290	126871	ZebraFinch
chr4	48523342	48535011	11670	ZebraFinch
chr4	48541535	48608493	66959	ZebraFinch
chr4	48610307	49351407	741101	ZebraFinch
chr4	49358023	50754076	1396054	ZebraFinch
chr4	50754455	50761293	6839	ZebraFinch
chr4	50762176	51770737	1008562	ZebraFinch
chr4	51770993	52292603	521611	ZebraFinch
chr4	52292729	52339102	46374	ZebraFinch
chr4	52339104	52880622	541519	ZebraFinch
chr4	52880649	53200171	319523	ZebraFinch
chr4	53208029	54124567	916539	ZebraFinch
chr4	54126577	54130463	3887	ZebraFinch
chr4	54132324	54995335	863012	ZebraFinch
chr4	54995440	56194870	1199431	ZebraFinch
chr4	56195220	56463054	267835	ZebraFinch
chr4	56463056	58648445	2185390	ZebraFinch
chr4	58648488	59032956	384469	ZebraFinch
chr4	59035394	59816503	781110	ZebraFinch
chr4	59816809	59823495	6687	ZebraFinch
chr4	59823935	59936301	112367	ZebraFinch
chr4	59936423	60214315	277893	ZebraFinch
chr4	60214344	60240320	25977	ZebraFinch
chr4	60240389	60855178	614790	ZebraFinch
chr4	60855180	61019390	164211	ZebraFinch
chr4	61019393	61062101	42709	ZebraFinch
chr4	61062186	61609116	546931	ZebraFinch
chr4	61609717	61615210	5494	ZebraFinch
chr4	61620811	62065887	445077	ZebraFinch
chr4	62065906	62535957	470052	ZebraFinch
chr4	62536045	63073870	537826	ZebraFinch
chr4	63074305	63228985	154681	ZebraFinch
chr4	63229200	63341960	112761	ZebraFinch
chr4	63342026	64025535	683510	ZebraFinch
chr4	64037928	64152823	114896	ZebraFinch
chr4	64159014	64593199	434186	ZebraFinch
chr4	64593756	64634635	40880	ZebraFinch
chr4	64635326	65049873	414548	ZebraFinch
chr4	65050944	65151540	100597	ZebraFinch
chr4	65151612	65418435	266824	ZebraFinch
chr4	65418560	65476882	58323	ZebraFinch
chr4	65477935	65727013	249079	ZebraFinch
chr4	65727725	65789464	61740	ZebraFinch
chr4	65789683	66144256	354574	ZebraFinch
chr4	66144258	66308572	164315	ZebraFinch
chr4	66308578	66775980	467403	ZebraFinch
chr4	66787426	66806714	19289	ZebraFinch
chr4	66808021	66816749	8729	ZebraFinch
chr4	66816782	66840980	24199	ZebraFinch
chr4	66842287	66843034	748	ZebraFinch
chr4	66843406	66848423	5018	ZebraFinch
chr4	66850421	66882401	31981	ZebraFinch
chr4	66882913	66884750	1838	ZebraFinch
chr4	66888386	66889410	1025	ZebraFinch
chr4	66895398	66921365	25968	ZebraFinch
chr4	66926768	66927521	754	ZebraFinch
chr4	66944332	66947689	3358	ZebraFinch
chr4	66954841	66955663	823	ZebraFinch
chr4	67018768	67020068	1301	ZebraFinch
chr4	67025012	67039293	14282	ZebraFinch
chr4	67045666	67046639	974	ZebraFinch
chr4	67056226	67091192	34967	ZebraFinch
chr4	67097693	67113923	16231	ZebraFinch
chr4	67117128	67240305	123178	ZebraFinch
chr4	67240658	67242823	2166	ZebraFinch
chr4	67244946	67272210	27265	ZebraFinch
chr4	67272986	67413664	140679	ZebraFinch
chr4	67421856	67458066	36211	ZebraFinch
chr4	67461685	67523025	61341	ZebraFinch
chr4	67540696	67557454	16759	ZebraFinch
chr4	67564422	67566577	2156	ZebraFinch
chr4	67570974	67578911	7938	ZebraFinch
chr4	67582330	67588916	6587	ZebraFinch
chr4	67590819	67619222	28404	ZebraFinch
chr4	67622117	67625842	3726	ZebraFinch
chr4	67625999	67628362	2364	ZebraFinch
chr4	67630280	67664669	34390	ZebraFinch
chr4	67666587	67679747	13161	ZebraFinch
chr4	67761814	67768362	6549	ZebraFinch
chr4	67776325	67779498	3174	ZebraFinch
chr4	67780802	67793661	12860	ZebraFinch
chr4	67809900	67822298	12399	ZebraFinch
chr4	67839614	67840127	514	ZebraFinch
chr4	67888966	67918240	29275	ZebraFinch
chr4	67924435	67924917	483	ZebraFinch
chr4	67928044	67938345	10302	ZebraFinch
chr4	67948182	67984950	36769	ZebraFinch
chr4	68014533	68015038	506	ZebraFinch
chr4A	1	6575	6575	ZebraFinch
chr4A	33841	34065	225	ZebraFinch
chr4A	34230	41097	6868	ZebraFinch
chr4A	77727	98405	20679	ZebraFinch
chr4A	111517	685650	574134	ZebraFinch
chr4A	693898	764001	70104	ZebraFinch
chr4A	764070	1300495	536426	ZebraFinch
chr4A	1300497	1317817	17321	ZebraFinch
chr4A	1319600	1977324	657725	ZebraFinch
chr4A	1977384	2042756	65373	ZebraFinch
chr4A	2042758	2077948	35191	ZebraFinch
chr4A	2077950	2079553	1604	ZebraFinch
chr4A	2080368	2234448	154081	ZebraFinch
chr4A	2234606	2510216	275611	ZebraFinch
chr4A	2510218	2811980	301763	ZebraFinch
chr4A	2812018	3211577	399560	ZebraFinch
chr4A	3212312	3386606	174295	ZebraFinch
chr4A	3386886	3533355	146470	ZebraFinch
chr4A	3533518	3687457	153940	ZebraFinch
chr4A	3687585	4538228	850644	ZebraFinch
chr4A	4542365	4555828	13464	ZebraFinch
chr4A	4556048	4694335	138288	ZebraFinch
chr4A	4694639	5106363	411725	ZebraFinch
chr4A	5106679	5369873	263195	ZebraFinch
chr4A	5383150	5546506	163357	ZebraFinch
chr4A	5546647	5550523	3877	ZebraFinch
chr4A	5550722	5940331	389610	ZebraFinch
chr4A	5940483	5991500	51018	ZebraFinch
chr4A	5991749	6005398	13650	ZebraFinch
chr4A	6005406	6121076	115671	ZebraFinch
chr4A	6123397	6177362	53966	ZebraFinch
chr4A	6179380	6194485	15106	ZebraFinch
chr4A	6194738	6208917	14180	ZebraFinch
chr4A	6208995	6618240	409246	ZebraFinch
chr4A	6618280	6706023	87744	ZebraFinch
chr4A	6706429	6887486	181058	ZebraFinch
chr4A	6887580	7050801	163222	ZebraFinch
chr4A	7054564	7059791	5228	ZebraFinch
chr4A	7060351	7062454	2104	ZebraFinch
chr4A	7063286	7291411	228126	ZebraFinch
chr4A	7291437	7296103	4667	ZebraFinch
chr4A	7296482	7738652	442171	ZebraFinch
chr4A	7739506	8251192	511687	ZebraFinch
chr4A	8258186	8265755	7570	ZebraFinch
chr4A	8274064	8317731	43668	ZebraFinch
chr4A	8317748	8331543	13796	ZebraFinch
chr4A	8331547	8518072	186526	ZebraFinch
chr4A	8523680	8840448	316769	ZebraFinch
chr4A	8840532	9083107	242576	ZebraFinch
chr4A	9083459	9142500	59042	ZebraFinch
chr4A	9142503	9346730	204228	ZebraFinch
chr4A	9351862	9357228	5367	ZebraFinch
chr4A	9358916	9362469	3554	ZebraFinch
chr4A	9362797	9564233	201437	ZebraFinch
chr4A	9569577	9570454	878	ZebraFinch
chr4A	9573115	9820925	247811	ZebraFinch
chr4A	9821033	9826103	5071	ZebraFinch
chr4A	9830714	10724441	893728	ZebraFinch
chr4A	10732078	10990527	258450	ZebraFinch
chr4A	11000656	11369748	369093	ZebraFinch
chr4A	11378568	11399380	20813	ZebraFinch
chr4A	11406328	11434159	27832	ZebraFinch
chr4A	11447052	11449490	2439	ZebraFinch
chr4A	11450658	11460831	10174	ZebraFinch
chr4A	11466617	11468357	1741	ZebraFinch
chr4A	11476311	11737295	260985	ZebraFinch
chr4A	11745901	12031553	285653	ZebraFinch
chr4A	12049335	12067198	17864	ZebraFinch
chr4A	12073691	12174233	100543	ZebraFinch
chr4A	12210112	12249198	39087	ZebraFinch
chr4A	12249846	12417560	167715	ZebraFinch
chr4A	12426286	12432605	6320	ZebraFinch
chr4A	12454313	12454985	673	ZebraFinch
chr4A	12456079	12514798	58720	ZebraFinch
chr4A	12520606	12739429	218824	ZebraFinch
chr4A	12764564	12895817	131254	ZebraFinch
chr4A	12903941	13045352	141412	ZebraFinch
chr4A	13054216	13100800	46585	ZebraFinch
chr4A	13109789	13112224	2436	ZebraFinch
chr4A	13112964	13567361	454398	ZebraFinch
chr4A	13578269	13821402	243134	ZebraFinch
chr4A	13829730	13830847	1118	ZebraFinch
chr4A	13833256	14569251	735996	ZebraFinch
chr4A	14569267	14769891	200625	ZebraFinch
chr4A	14770760	14994147	223388	ZebraFinch
chr4A	14994260	15129652	135393	ZebraFinch
chr4A	15136923	15155287	18365	ZebraFinch
chr4A	15161359	15191679	30321	ZebraFinch
chr4A	15191851	15276018	84168	ZebraFinch
chr4A	15276342	16018340	741999	ZebraFinch
chr4A	16027894	16146425	118532	ZebraFinch
chr4A	16146822	16151155	4334	ZebraFinch
chr4A	16151337	16154971	3635	ZebraFinch
chr4A	16155252	16260989	105738	ZebraFinch
chr4A	16261163	16346443	85281	ZebraFinch
chr4A	16346485	16348345	1861	ZebraFinch
chr4A	16358557	16360202	1646	ZebraFinch
chr4A	16361230	16439040	77811	ZebraFinch
chr4A	16439061	16465558	26498	ZebraFinch
chr4A	16465656	16535384	69729	ZebraFinch
chr4A	16535988	16647436	111449	ZebraFinch
chr4A	16652738	16654601	1864	ZebraFinch
chr4A	16655487	16683851	28365	ZebraFinch
chr4A	16684058	16694652	10595	ZebraFinch
chr4A	16695264	17393543	698280	ZebraFinch
chr4A	17394674	18398354	1003681	ZebraFinch
chr4A	18399110	18601181	202072	ZebraFinch
chr4A	18601595	18754004	152410	ZebraFinch
chr4A	18754107	18756591	2485	ZebraFinch
chr4A	18758166	18804360	46195	ZebraFinch
chr4A	18806489	18812915	6427	ZebraFinch
chr4A	18812917	18902571	89655	ZebraFinch
chr4A	18903635	19094334	190700	ZebraFinch
chr4A	19094655	19161672	67018	ZebraFinch
chr4A	19161957	19163472	1516	ZebraFinch
chr4A	19164126	19165494	1369	ZebraFinch
chr4A	19165606	19195055	29450	ZebraFinch
chr4A	19201983	19542173	340191	ZebraFinch
chr4A	19543565	19545167	1603	ZebraFinch
chr4A	19554280	19617356	63077	ZebraFinch
chr4A	19617409	19931748	314340	ZebraFinch
chr5	99	30464	30366	ZebraFinch
chr5	30607	476383	445777	ZebraFinch
chr5	482134	482976	843	ZebraFinch
chr5	483398	1199214	715817	ZebraFinch
chr5	1202088	1251750	49663	ZebraFinch
chr5	1252158	1305257	53100	ZebraFinch
chr5	1306600	1644440	337841	ZebraFinch
chr5	1645555	2317694	672140	ZebraFinch
chr5	2317856	2333374	15519	ZebraFinch
chr5	2334013	2338403	4391	ZebraFinch
chr5	2348384	2434120	85737	ZebraFinch
chr5	2456171	2608047	151877	ZebraFinch
chr5	2608129	2611570	3442	ZebraFinch
chr5	2615227	2619287	4061	ZebraFinch
chr5	2623157	2742929	119773	ZebraFinch
chr5	2744670	2776887	32218	ZebraFinch
chr5	2780070	2781841	1772	ZebraFinch
chr5	2781871	2930912	149042	ZebraFinch
chr5	2934333	2936250	1918	ZebraFinch
chr5	2949387	3095902	146516	ZebraFinch
chr5	3113828	3159426	45599	ZebraFinch
chr5	3159901	3166365	6465	ZebraFinch
chr5	3172184	3175013	2830	ZebraFinch
chr5	3177553	3202912	25360	ZebraFinch
chr5	3209603	3262284	52682	ZebraFinch
chr5	3273009	3335899	62891	ZebraFinch
chr5	3345541	3379145	33605	ZebraFinch
chr5	3388251	3388989	739	ZebraFinch
chr5	3389382	3401899	12518	ZebraFinch
chr5	3412408	3429326	16919	ZebraFinch
chr5	3429330	3529672	100343	ZebraFinch
chr5	3534710	3874899	340190	ZebraFinch
chr5	3876059	4035807	159749	ZebraFinch
chr5	4036102	4079515	43414	ZebraFinch
chr5	4079983	4086948	6966	ZebraFinch
chr5	4089167	4507956	418790	ZebraFinch
[truncated: 16,578 more rows]
