# Supplementary material for: CNVs are associated with genomic architecture in a songbird
Source: BMC Genomics. 2018 Mar 13;19:195. doi: 10.1186/s12864-018-4577-1 (PMC6389189; doi:10.1186/s12864-018-4577-1)
Supplement: Supplementary file 9 — Enrichment analysis of genes at evolutionary breakpoints of great tit in comparison with zebra finch and chicken. (CSV 633 kb) [file 12864_2018_4577_MOESM9_ESM.csv]

hsa05412	Arrhythmogenic right ventricular cardiomyopathy (ARVC)	24/721	101/10047	1.25E-07	3.52E-05	3.03E-05	P26232/P11532/Q9UI47/Q8WW10/A8K141/P08514/Q13797/Q8N6H6/Q8IZS8/P60709/Q1KLZ0/Q92629/P36402/B3KQ75/Q13936/Q5V9X9/Q59GU3/Q01668/Q59GD8/Q13698/P54289/Q08289/Q9HCS4/Q7Z3S7	24
hsa04360	Axon guidance	39/721	256/10047	5.47E-06	0.000533656	0.00045979	Q9H3T2/P20827/O43921/P52797/P52798/P29317/A0A024QZA8/P54753/Q9Y2I2/Q5IEC8/Q5IEC3/Q9NZN5/B4E2K6/O75044/B4DFE5/Q13418/V9HWF0/O14639/O75051/Q8TEW0/Q05397/Q658W2/Q59GM6/Q9HCK4/Q9H3S1/Q96MS0/O00238/Q99835/P12931/Q9UBN4/Q9NPG1/O75326/B3KMH6/Q13591/X5DR95/Q9HCM2/A0A024R7A6/P60953/A0A024RAE4	39
hsa04725	Cholinergic synapse	30/721	175/10047	6.32E-06	0.000533656	0.00045979	Q08828/Q08462/Q71UM8/P08172/A4D1Q0/Q86SJ1/Q6SL56/Q5UE93/B3KRK9/Q8WYR1/L7RT34/P48549/P48050/A0A024R1L8/P48051/P59768/P05771/Q9UBI6/Q02750/A4QPA9/Q9HAV0/Q00975/Q13936/Q5V9X9/Q59GU3/Q01668/Q59GD8/Q13698/P56696/B3KQH8	30
hsa05100	Bacterial invasion of epithelial cells	23/721	117/10047	7.60E-06	0.000533656	0.00045979	Q9UI95/A0A024R4I4/P26232/Q14185/B2RUU3/Q92599/Q13480/Q9HA84/Q9UI47/Q8WW10/A8K141/Q13418/V9HWF0/Q05397/Q658W2/Q59GM6/P60709/Q1KLZ0/P12931/Q92556/A4D1X5/P60953/A0A024RAE4	23
hsa04921	Oxytocin signaling pathway	34/721	225/10047	2.59E-05	0.001454127	0.001252854	P38936/A0A024RCX5/P24844/Q08828/Q08462/Q71UM8/Q5UE93/B3KRK9/P53805/Q8WYR1/L7RT34/P48549/P48050/A0A024R1L8/P48051/P16066/A0A140VJE6/P62136/P05771/Q8IZS8/Q02750/A4QPA9/P60709/Q1KLZ0/P12931/Q13936/Q5V9X9/Q59GU3/Q01668/Q59GD8/Q13698/P54289/Q08289/Q7Z3S7	34
hsa04727	GABAergic synapse	23/721	128/10047	3.49E-05	0.001635033	0.001408719	Q08828/Q08462/Q71UM8/P34903/P28472/Q8N1C3/P48051/P46459/P59768/P05771/Q9UN88/Q9UBI6/Q9H2X9/Q9HAV0/O60296/P12931/Q00975/Q13936/Q5V9X9/Q59GU3/Q01668/Q59GD8/Q13698	23
hsa04020	Calcium signaling pathway	38/721	271/10047	4.86E-05	0.001952119	0.001681916	Q08828/Q08462/Q71UM8/P08172/A4D1Q0/Q86SJ1/Q6SL56/Q8N3E9/P13945/A8KAG8/P04626/X5DNK3/Q15303/P28335/Q13639/P29475/B3VK56/B4DG68/A0PJJ7/Q93084/A8K9K1/Q01814/A0A024R2K6/Q9P212/Q14123/P46019/P05771/Q13586/Q9Y277/Q00975/Q13936/Q5V9X9/Q59GU3/Q01668/Q59GD8/Q15878/Q59FG1/Q13698	38
hsa04022	cGMP-PKG signaling pathway	35/721	244/10047	6.00E-05	0.002108293	0.001816473	P24844/Q08828/Q08462/Q71UM8/Q14028/Q5UE93/B3KRK9/P13945/A8KAG8/Q8WYR1/L7RT34/P78347/X5DR09/Q499G6/A8K9W7/Q14814/P16066/A0A140VJE6/Q93084/A8K9K1/Q01814/A0A024R2K6/Q14432/P62136/Q13976/Q02750/A4QPA9/Q9Y277/Q13936/Q5V9X9/Q59GU3/Q01668/Q59GD8/Q13698/Q9UHL9	35
hsa04024	cAMP signaling pathway	41/721	313/10047	0.000118466	0.003698761	0.003186795	O15439/A8K2Q2/P24844/Q9UKW4/Q08828/Q08462/Q71UM8/Q8WZA2/P08172/A4D1Q0/Q86SJ1/Q6SL56/P41586/A0A090N8F8/Q14028/P43220/A0A142FHB8/P42261/Q59GL5/Q13639/P16066/A0A140VJE6/Q01814/A0A024R2K6/Q9P212/Q14432/Q08493/Q32MM7/O43849/P62136/Q02750/A4QPA9/P48436/Q13009/P52735/Q13936/Q5V9X9/Q59GU3/Q01668/Q59GD8/Q13698	41
hsa05205	Proteoglycans in cancer	39/721	308/10047	0.000349359	0.009555678	0.008233024	P38936/A0A024RCX5/Q9ULW2/Q6NSL8/P04626/X5DNK3/Q15303/Q9NZN5/B4E2K6/Q13480/Q9HA84/P16157/Q9P212/Q9UBV4/P62136/P05771/Q02750/A4QPA9/Q05397/Q658W2/Q59GM6/P60709/Q1KLZ0/Q8WWQ2/Q2M1H9/Q99835/P12931/Q01664/Q13009/P52735/P09544/P56703/Q9NPG1/P42574/P46940/A0A024RC65/P56704/P60953/A0A024RAE4	39
hsa04713	Circadian entrainment	23/721	149/10047	0.000374066	0.009555678	0.008233024	Q08828/Q08462/Q71UM8/P41586/A0A090N8F8/P42261/Q59GL5/P48549/P48051/P29475/B3VK56/B4DG68/A0PJJ7/P59768/P05771/Q13976/Q9UBI6/Q9HAV0/Q13936/Q5V9X9/Q59GU3/Q01668/Q59GD8	23
hsa04924	Renin secretion	17/721	96/10047	0.000427145	0.010002302	0.008617829	P41586/A0A090N8F8/P13945/A8KAG8/P29972/A0A024RA31/P16066/A0A140VJE6/Q14123/Q14432/P00797/Q13936/Q5V9X9/Q59GU3/Q01668/Q59GD8/Q13698	17
hsa04911	Insulin secretion	20/721	124/10047	0.000496613	0.010734489	0.00924867	Q08828/Q08462/Q71UM8/Q8WZA2/P41586/A0A090N8F8/P43220/A0A142FHB8/Q9UGI6/A0A0A0MQW9/P05771/Q16623/Q75ME0/Q13936/Q5V9X9/Q59GU3/Q01668/Q59GD8/Q13698/Q9UQ26	20
hsa05217	Basal cell carcinoma	15/721	84/10047	0.000835492	0.016079779	0.013854089	P38936/A0A024RCX5/Q9ULW2/Q6NSL8/O14640/O75293/Q9UBV4/Q99835/P36402/B3KQ75/P09544/P56703/Q9NPG1/Q9HCS4/P56704	15
hsa04520	Adherens junction	19/721	120/10047	0.000858351	0.016079779	0.013854089	Q9UQB8/Q9BX66/P26232/P04626/X5DNK3/Q9UI47/Q8WW10/A8K141/Q8TEW0/P60709/Q1KLZ0/P12931/P36402/B3KQ75/Q9HCS4/P46940/A0A024RC65/P60953/A0A024RAE4	19
hsa05414	Dilated cardiomyopathy (DCM)	20/721	130/10047	0.000920438	0.016165185	0.013927674	Q08828/Q08462/Q71UM8/P11532/P08514/Q13797/Q8N6H6/Q8IZS8/P60709/Q1KLZ0/Q92629/Q13936/Q5V9X9/Q59GU3/Q01668/Q59GD8/Q13698/P54289/Q08289/Q7Z3S7	20
hsa05226	Gastric cancer	29/721	220/10047	0.001030509	0.017033715	0.014675986	Q12864/P38936/A0A024RCX5/Q9ULW2/Q6NSL8/P26232/O14640/P04626/X5DNK3/Q92913/A8K1P5/Q92915/Q13480/Q9HA84/Q9UI47/Q8WW10/A8K141/O75293/Q9UBV4/Q02750/A4QPA9/P10826/P36402/B3KQ75/P09544/P56703/Q9NPG1/Q9HCS4/P56704	29
hsa05213	Endometrial cancer	16/721	96/10047	0.001231567	0.018884374	0.016270485	P38936/A0A024RCX5/P26232/P04626/X5DNK3/Q9UI47/Q8WW10/A8K141/Q13418/V9HWF0/O75293/Q02750/A4QPA9/P36402/B3KQ75/Q9HCS4	16
hsa04390	Hippo signaling pathway	29/721	223/10047	0.001276879	0.018884374	0.016270485	Q9ULW2/Q6NSL8/A6NIX2/P26232/Q4VCS5/Q15700/O14640/Q8IX03/Q14160/A0A0G2JNZ2/Q9UI47/Q8WW10/A8K141/P35240/A0A024R1J8/Q9UBV4/P62136/Q8TEW0/P60709/Q1KLZ0/O00238/P36402/B3KQ75/Q99594/P09544/P56703/Q9NPG1/Q9HCS4/P56704	29
hsa04810	Regulation of actin cytoskeleton	38/721	320/10047	0.001412291	0.019842682	0.017096149	P24844/Q9UQB8/Q9UKW4/P08172/A4D1Q0/Q86SJ1/Q6SL56/Q14185/B2RUU3/Q9Y2I7/Q92913/A8K1P5/Q92915/Q9NZN5/B4E2K6/P08514/Q13797/Q8N6H6/P35580/Q9NR80/Q9NTG0/P48426/P62136/Q9UBI6/Q02750/A4QPA9/Q05397/Q658W2/Q59GM6/P60709/Q1KLZ0/P12931/Q13009/P52735/P46940/A0A024RC65/P60953/A0A024RAE4	38
hsa05032	Morphine addiction	19/721	133/10047	0.002940201	0.039342689	0.033897054	Q08828/Q08462/Q71UM8/P34903/P28472/Q8N1C3/P48549/P48051/Q14123/Q14432/Q08493/Q32MM7/O43849/P59768/P05771/Q9UN88/Q9UBI6/Q9HAV0/Q00975	19
hsa04724	Glutamatergic synapse	23/721	175/10047	0.003404604	0.043486083	0.037466938	Q08828/Q08462/Q71UM8/P42261/Q59GL5/Q13002/A8K0H7/Q8IY40/Q16099/B2RAP6/Q14831/B2R693/Q59G95/P48549/P59768/P05771/Q9UBI6/Q9HAV0/Q13936/Q5V9X9/Q59GU3/Q01668/Q59GD8	23
hsa04726	Serotonergic synapse	22/721	167/10047	0.004011041	0.049004454	0.042221481	Q8IWU9/P28472/P28335/Q13639/P05067/A0A140VJC8/P48549/P48051/P59768/P05771/Q9UBI6/Q02750/A4QPA9/Q9HAV0/Q00975/Q13936/Q5V9X9/Q59GU3/Q01668/Q59GD8/Q13698/P42574	22
