# Supplementary material for: CNVs are associated with genomic architecture in a songbird
Source: BMC Genomics. 2018 Mar 13;19:195. doi: 10.1186/s12864-018-4577-1 (PMC6389189; doi:10.1186/s12864-018-4577-1)
Supplement: Supplementary file 10 — (i) Genes overlapping CNV breakpoints (frequency ≥ 4), homologous regions and SNPs under selection concomitantly; (ii) Genes overlapping evolutionary breakpoints at CNV regions in chicken and (iii) genes overlapping evolutionary breakpoints at CNV regions in zebra finch. (CVS 696 kb) [file 12864_2018_4577_MOESM10_ESM.csv]

Genes at CNV breakpoints (frequency >4), homologous regions and SNPs under selection
CSMD1 - CUB And Sushi Multiple Domains 1
ARHGAP10 - Rho GTPase Activating Protein 10
LUZP2 - Leucine Zipper Protein 2
RYR3 - Ryanodine Receptor 3
SCN1A - Sodium Voltage-Gated Channel Alpha Subunit 1
Genes at evolutionary breakpoints and chicken CNVs
LIMS1 - LIM Zinc Finger Domain Containing 1
SCMH1 - Sex Comb on Midleg Homolog 1
AGAP3 - ArfGAP with GTPase Domain, Ankyrin Repeat and PH domain 3
MACF1 - Microtubule-Actin Crosslinking Factor 1
CRTC1 - CREB Regulated Transcription Coactivator 1
LCOR - Ligand Dependent Nuclear Receptor Corepressor
IPO13 - Importin 13
EPHB3 - EPH receptor B3
Genes at evolutionary breakpoints and zebra finch CNVs
AGAP3 - ArfGAP with GTPase Domain, Ankyrin Repeat and PH Domain 3
SCMH1 - Sex Comb on Midleg Homolog 1
CRTC1 - CREB Regulated Transcription Coactivator 1
MARCH7 - Membrane Associated Ring-CH-type Finger 7
